# Supplementary material for: Ammonia–triphenyl­borane
Source: Acta Crystallogr Sect E Struct Rep Online. 2011 Oct 29;67(Pt 11):o3098. doi: 10.1107/S1600536811044503 (PMC3247484; doi:10.1107/S1600536811044503)
Supplement: Supplementary file 1 [file e-67-o3098-sup1.cif]

##############################################################################
#                                                                            #
# This CIF contains the data in a paper accepted for publication in          #
# Acta Crystallographica Section E. It conforms to the requirements of       #
# Notes for Authors for Acta Crystallographica Section E, and has been       #
# peer reviewed under the auspices of the IUCr Commission on Journals.       #
#                                                                            #
# Full details of the Crystallographic Information File format               #
# are given in the paper "The Crystallographic Information File (CIF):       #
# a New Standard Archive File for Crystallography" by S. R. Hall, F. H.      #
# Allen and I. D. Brown [Acta Cryst. (1991), A47, 655-685].                  #
#                                                                            #
# The current version of the core CIF dictionary is obtainable from          #
# ftp://ftp.iucr.org/pub/cif_core.dic.                                       #
#                                                                            #
# Software is freely available for graphical display of the structure(s)     #
# in this CIF. For information consult the CIF software page                 #
# http://www.iucr.org/resources/cif/software.                                #
#                                                                            #
# This file may be used for bona fide research purposes within the           #
# scientific community so long as proper attribution is given to the journal # 
# article from which it was obtained.                                        #
#                                                                            #
##############################################################################
data_global
_journal_date_recd_electronic     2011-10-20
_journal_date_accepted     2011-10-25
_journal_name_full     'Acta Crystallographica, Section E'
_journal_year     2011
_journal_volume     67
_journal_issue     11
_journal_page_first     o3098
_journal_page_last     o3098
_journal_paper_category     QO
_journal_coeditor_code     TK5004
loop_
    _publ_contact_author_name
    _publ_contact_author_address
    'Luli\'nski, Sergiusz'
;
Physical Chemistry Department, Faculty of Chemistry, Warsaw University
of Technology, Noakowskiego 3, 00-664 Warsaw, Poland
;
_publ_contact_author_email     'serek@ch.pw.edu.pl'
_publ_contact_author_fax     '+48226282741'
_publ_contact_author_phone     '+48222347575'
_publ_section_title
;
Ammonia--triphenylborane
;
loop_
    _publ_author_name
    _publ_author_address
    'D\;abrowski, Marek'
;
Physical Chemistry Department, Faculty of Chemistry,
Warsaw University of Technology, Noakowskiego 3, 00-664 Warsaw, Poland
;
    'Durka, Krzysztof'
;
Physical Chemistry Department, Faculty of Chemistry,
Warsaw University of Technology, Noakowskiego 3, 00-664 Warsaw, Poland
;
    'Luli\'nski, Sergiusz'
;
Physical Chemistry Department, Faculty of Chemistry,
Warsaw University of Technology, Noakowskiego 3, 00-664 Warsaw, Poland
;
    'Serwatowski, Janusz'
;
Physical Chemistry Department, Faculty of Chemistry,
Warsaw University of Technology, Noakowskiego 3, 00-664 Warsaw, Poland
;
    'Warkocka, Jolanta'
;
Physical Chemistry Department, Faculty of Chemistry,
Warsaw University of Technology, Noakowskiego 3, 00-664 Warsaw, Poland
;
data_I
_chemical_name_systematic
;
Ammonia--triphenylborane
;
_chemical_name_common     ammine-triphenylborane
_chemical_formula_moiety     'C18 H18 B N'
_chemical_formula_sum     'C18 H18 B N'
_chemical_formula_iupac     'C18 H18 B N'
_chemical_formula_weight     259.14
_chemical_melting_point     483
_symmetry_cell_setting     monoclinic
_symmetry_space_group_name_H-M     'P 21'
_symmetry_space_group_name_Hall     'P 2yb'
loop_
    _symmetry_equiv_pos_site_id
    _symmetry_equiv_pos_as_xyz
    1 x,y,z
    2 -x,1/2+y,-z
_cell_length_a     10.3679(5)
_cell_length_b     8.8238(4)
_cell_length_c     15.7591(8)
_cell_angle_alpha     90
_cell_angle_beta     90.893(3)
_cell_angle_gamma     90
_cell_volume     1441.54(12)
_cell_formula_units_Z     4
_cell_measurement_reflns_used     745
_cell_measurement_theta_min     2.75
_cell_measurement_theta_max     29.22
_cell_measurement_temperature     100(2)
_exptl_crystal_description     unspecified
_exptl_crystal_colour     colourless
_exptl_crystal_size_max     0.11
_exptl_crystal_size_mid     0.07
_exptl_crystal_size_min     0.05
_exptl_crystal_density_diffrn     1.194
_exptl_crystal_density_method     'Not Measured'
_exptl_crystal_F_000     552
_exptl_absorpt_coefficient_mu     0.068
_exptl_absorpt_correction_type     multi-scan
_exptl_absorpt_process_details
;
(<i>SORTAV</i>; Blessing, 1995)
;
_exptl_absorpt_correction_T_min     0.972
_exptl_absorpt_correction_T_max     0.998
_diffrn_ambient_temperature     100(2)
_diffrn_radiation_type     MoK\a
_diffrn_radiation_wavelength     0.71073
_diffrn_radiation_source     'TXS rotating anode'
_diffrn_radiation_monochromator     'multi-layer optics'
_diffrn_measurement_device_type     'Bruker APEXII'
_diffrn_measurement_device     '\k-geometry diffractometer'
_diffrn_measurement_method     \w
_diffrn_reflns_number     20884
_diffrn_reflns_av_R_equivalents     0.0386
_diffrn_reflns_av_sigmaI/netI     0.0630
_diffrn_reflns_theta_min     1.29
_diffrn_reflns_theta_max     27.51
_diffrn_reflns_theta_full     27.51
_diffrn_measured_fraction_theta_max     0.979
_diffrn_measured_fraction_theta_full     0.979
_diffrn_reflns_limit_h_min     -13
_diffrn_reflns_limit_h_max     13
_diffrn_reflns_limit_k_min     -11
_diffrn_reflns_limit_k_max     11
_diffrn_reflns_limit_l_min     -20
_diffrn_reflns_limit_l_max     20
_refine_special_details
;
Refinement of <i>F</i>^2^ against ALL reflections. The weighted <i>R</i>-factor
<i>wR</i> and goodness of fit <i>S</i> are based on <i>F</i>^2^, conventional
<i>R</i>-factors <i>R</i> are based on <i>F</i>, with <i>F</i> set to zero for
negative <i>F</i>^2^. The threshold expression of <i>F</i>^2^ >
\s(<i>F</i>^2^) is used only for calculating <i>R</i>-factors(gt) <i>etc</i>.
and is not relevant to the choice of reflections for refinement.
<i>R</i>-factors based on <i>F</i>^2^ are statistically about twice as large
as those based on <i>F</i>, and <i>R</i>- factors based on ALL data will be
even larger.
;
_reflns_number_total     7145
_reflns_number_gt     5751
_reflns_threshold_expression     I>2sigma(I)
_refine_ls_structure_factor_coef     Fsqd
_refine_ls_matrix_type     full
_refine_ls_R_factor_all     0.0747
_refine_ls_R_factor_gt     0.0432
_refine_ls_wR_factor_gt     0.0948
_refine_ls_wR_factor_ref     0.0961
_refine_ls_goodness_of_fit_ref     1.056
_refine_ls_restrained_S_all     1.056
_refine_ls_number_reflns     7145
_refine_ls_number_parameters     363
_refine_ls_number_restraints     1
_refine_ls_hydrogen_treatment     constr
_refine_ls_weighting_scheme     calc
_refine_ls_weighting_details
         'calc w=1/[\s^2^(Fo^2^)+(0.0462P)^2^+0.0738P] where P=(Fo^2^+2Fc^2^)/3'
_atom_sites_solution_hydrogens     geom
_atom_sites_solution_primary     direct
_atom_sites_solution_secondary     difmap
_refine_ls_shift/su_max     0.000
_refine_ls_shift/su_mean     0.000
_refine_diff_density_max     0.251
_refine_diff_density_min     -0.215
_refine_ls_extinction_method     none
loop_
    _atom_type_symbol
    _atom_type_description
    _atom_type_scat_dispersion_real
    _atom_type_scat_dispersion_imag
    _atom_type_scat_source
    N N 0.0061 0.0033 'International Tables Vol C Tables 4.2.6.8 and 6.1.1.4'
    B B 0.0013 0.0007 'International Tables Vol C Tables 4.2.6.8 and 6.1.1.4'
    H H 0.0000 0.0000 'International Tables Vol C Tables 4.2.6.8 and 6.1.1.4'
    C C 0.0033 0.0016 'International Tables Vol C Tables 4.2.6.8 and 6.1.1.4'
_computing_data_collection     '<i>APEX2</i> (Bruker, 2010)'
_computing_cell_refinement     '<i>SAINT</i> (Bruker, 2010)'
_computing_data_reduction
;
<i>SAINT</i> (Bruker, 2010)
;
_computing_structure_solution
;
SHELXS97 (Sheldrick, 2008)
;
_computing_structure_refinement
;
SHELXL97 (Sheldrick, 2008)
;
_computing_molecular_graphics     'DIAMOND (Brandenburg, 2005)'
_computing_publication_material     'PLATON (Spek, 2009)'
loop_
    _atom_site_type_symbol
    _atom_site_label
    _atom_site_fract_x
    _atom_site_fract_y
    _atom_site_fract_z
    _atom_site_U_iso_or_equiv
    _atom_site_thermal_displace_type
    _atom_site_calc_flag
    _atom_site_refinement_flags
    _atom_site_occupancy
    N N1 0.46851(13) 0.30117(16) -0.02663(8) 0.0244(4) Uani . . 1.000
    C C1 0.51455(14) 0.45031(17) 0.11530(10) 0.0192(4) Uani . . 1.000
    C C2 0.64440(15) 0.4531(2) 0.09392(11) 0.0279(5) Uani . . 1.000
    C C3 0.73558(17) 0.5327(2) 0.14187(14) 0.0395(6) Uani . . 1.000
    C C4 0.70043(18) 0.6109(2) 0.21272(13) 0.0366(6) Uani . . 1.000
    C C5 0.57240(18) 0.61029(19) 0.23632(11) 0.0297(6) Uani . . 1.000
    C C6 0.48228(16) 0.53094(18) 0.18834(10) 0.0230(5) Uani . . 1.000
    C C7 0.28194(14) 0.46142(18) 0.04095(10) 0.0212(5) Uani . . 1.000
    C C8 0.19055(15) 0.4907(2) 0.10358(11) 0.0259(5) Uani . . 1.000
    C C9 0.09070(17) 0.5922(2) 0.09175(13) 0.0330(6) Uani . . 1.000
    C C10 0.07548(17) 0.6675(2) 0.01537(14) 0.0371(7) Uani . . 1.000
    C C11 0.16106(19) 0.6391(2) -0.04855(13) 0.0354(6) Uani . . 1.000
    C C12 0.26316(17) 0.5383(2) -0.03553(11) 0.0273(5) Uani . . 1.000
    C C13 0.36994(14) 0.19909(18) 0.11091(10) 0.0186(5) Uani . . 1.000
    C C14 0.45190(15) 0.13105(18) 0.17077(10) 0.0215(5) Uani . . 1.000
    C C15 0.42616(16) -0.01000(19) 0.20614(11) 0.0266(5) Uani . . 1.000
    C C16 0.31533(16) -0.08671(19) 0.18238(11) 0.0271(5) Uani . . 1.000
    C C17 0.23054(16) -0.0224(2) 0.12554(11) 0.0270(5) Uani . . 1.000
    C C18 0.25819(16) 0.1181(2) 0.09041(11) 0.0251(5) Uani . . 1.000
    B B1 0.40558(17) 0.3555(2) 0.06312(11) 0.0183(5) Uani . . 1.000
    N N2 -0.01770(13) 0.62750(15) 0.51347(8) 0.0226(4) Uani . . 1.000
    C C19 0.10881(15) 0.54535(18) 0.38182(10) 0.0199(5) Uani . . 1.000
    C C20 0.23486(16) 0.4896(2) 0.38981(10) 0.0247(5) Uani . . 1.000
    C C21 0.27217(18) 0.3544(2) 0.35238(11) 0.0301(6) Uani . . 1.000
    C C22 0.18552(18) 0.2701(2) 0.30561(11) 0.0298(5) Uani . . 1.000
    C C23 0.06082(17) 0.32280(19) 0.29489(11) 0.0285(6) Uani . . 1.000
    C C24 0.02403(16) 0.45857(19) 0.33223(10) 0.0244(5) Uani . . 1.000
    C C25 -0.04242(15) 0.79325(17) 0.37658(10) 0.0191(4) Uani . . 1.000
    C C26 -0.01079(15) 0.84243(18) 0.29506(10) 0.0217(5) Uani . . 1.000
    C C27 -0.09062(16) 0.93634(19) 0.24695(11) 0.0268(5) Uani . . 1.000
    C C28 -0.20765(16) 0.9829(2) 0.27877(11) 0.0295(5) Uani . . 1.000
    C C29 -0.24410(16) 0.9331(2) 0.35696(12) 0.0305(6) Uani . . 1.000
    C C30 -0.16336(15) 0.84001(19) 0.40522(11) 0.0241(5) Uani . . 1.000
    C C31 0.17861(14) 0.79560(18) 0.46940(10) 0.0194(4) Uani . . 1.000
    C C32 0.21770(16) 0.7975(2) 0.55431(11) 0.0273(5) Uani . . 1.000
    C C33 0.32110(18) 0.8840(2) 0.58398(12) 0.0369(6) Uani . . 1.000
    C C34 0.38976(17) 0.9719(2) 0.52863(12) 0.0355(6) Uani . . 1.000
    C C35 0.35584(16) 0.9719(2) 0.44405(12) 0.0328(6) Uani . . 1.000
    C C36 0.25277(16) 0.8857(2) 0.41534(11) 0.0264(5) Uani . . 1.000
    B B2 0.05993(17) 0.6944(2) 0.43198(11) 0.0192(5) Uani . . 1.000
    H H2 0.67147 0.39901 0.04520 0.0334 Uiso . . 1.000
    H H3 0.82323 0.53266 0.12518 0.0473 Uiso . . 1.000
    H H4 0.76304 0.66499 0.24532 0.0439 Uiso . . 1.000
    H H5 0.54649 0.66424 0.28536 0.0357 Uiso . . 1.000
    H H6 0.39494 0.53123 0.20570 0.0276 Uiso . . 1.000
    H H8 0.19769 0.43852 0.15619 0.0311 Uiso . . 1.000
    H H9 0.03209 0.61043 0.13636 0.0396 Uiso . . 1.000
    H H10 0.00699 0.73770 0.00713 0.0445 Uiso . . 1.000
    H H11 0.15061 0.68840 -0.10181 0.0425 Uiso . . 1.000
    H H12 0.32182 0.52144 -0.08028 0.0327 Uiso . . 1.000
    H H14 0.52816 0.18301 0.18802 0.0258 Uiso . . 1.000
    H H15 0.48451 -0.05327 0.24641 0.0319 Uiso . . 1.000
    H H16 0.29795 -0.18394 0.20542 0.0326 Uiso . . 1.000
    H H17 0.15303 -0.07355 0.11016 0.0324 Uiso . . 1.000
    H H18 0.19853 0.16071 0.05076 0.0301 Uiso . . 1.000
    H H41 0.40787 0.25119 -0.05825 0.0365 Uiso . . 1.000
    H H42 0.53640 0.23835 -0.01579 0.0365 Uiso . . 1.000
    H H43 0.49620 0.38380 -0.05571 0.0365 Uiso . . 1.000
    H H20 0.29672 0.54601 0.42178 0.0296 Uiso . . 1.000
    H H21 0.35850 0.31984 0.35923 0.0361 Uiso . . 1.000
    H H22 0.21092 0.17674 0.28092 0.0357 Uiso . . 1.000
    H H23 0.00020 0.26627 0.26199 0.0342 Uiso . . 1.000
    H H24 -0.06187 0.49350 0.32369 0.0293 Uiso . . 1.000
    H H26 0.06856 0.81022 0.27170 0.0260 Uiso . . 1.000
    H H27 -0.06487 0.96859 0.19225 0.0322 Uiso . . 1.000
    H H28 -0.26211 1.04863 0.24666 0.0354 Uiso . . 1.000
    H H29 -0.32542 0.96241 0.37856 0.0366 Uiso . . 1.000
    H H30 -0.19108 0.80706 0.45935 0.0289 Uiso . . 1.000
    H H32 0.17183 0.73720 0.59363 0.0327 Uiso . . 1.000
    H H33 0.34426 0.88230 0.64253 0.0443 Uiso . . 1.000
    H H34 0.45993 1.03190 0.54866 0.0426 Uiso . . 1.000
    H H35 0.40333 1.03140 0.40517 0.0393 Uiso . . 1.000
    H H36 0.23122 0.88751 0.35654 0.0317 Uiso . . 1.000
    H H44 -0.04527 0.70573 0.54615 0.0339 Uiso . . 1.000
    H H45 0.03586 0.56694 0.54474 0.0339 Uiso . . 1.000
    H H46 -0.08685 0.57263 0.49484 0.0339 Uiso . . 1.000
loop_
    _atom_site_aniso_label
    _atom_site_aniso_U_11
    _atom_site_aniso_U_22
    _atom_site_aniso_U_33
    _atom_site_aniso_U_12
    _atom_site_aniso_U_13
    _atom_site_aniso_U_23
    N1 0.0297(8) 0.0211(7) 0.0224(7) -0.0042(6) 0.0037(6) -0.0002(6)
    C1 0.0193(8) 0.0134(7) 0.0247(8) -0.0014(6) -0.0021(6) 0.0065(6)
    C2 0.0221(9) 0.0250(9) 0.0365(10) -0.0022(7) 0.0010(7) 0.0007(8)
    C3 0.0206(9) 0.0395(11) 0.0581(13) -0.0088(9) -0.0048(9) 0.0057(10)
    C4 0.0344(10) 0.0239(10) 0.0508(12) -0.0080(8) -0.0213(9) 0.0031(9)
    C5 0.0425(11) 0.0162(8) 0.0301(10) 0.0016(8) -0.0132(8) 0.0002(7)
    C6 0.0240(8) 0.0198(8) 0.0251(8) 0.0002(7) -0.0018(7) 0.0022(7)
    C7 0.0201(8) 0.0165(8) 0.0270(8) -0.0071(7) -0.0039(6) -0.0005(7)
    C8 0.0197(8) 0.0256(9) 0.0323(9) -0.0046(7) -0.0004(7) 0.0003(8)
    C9 0.0196(9) 0.0293(10) 0.0500(12) -0.0035(8) -0.0012(8) -0.0081(9)
    C10 0.0251(10) 0.0259(10) 0.0597(14) 0.0018(8) -0.0180(9) -0.0060(9)
    C11 0.0411(11) 0.0237(10) 0.0408(11) -0.0038(8) -0.0225(9) 0.0023(8)
    C12 0.0295(9) 0.0242(9) 0.0278(9) -0.0041(8) -0.0078(7) 0.0006(7)
    C13 0.0191(8) 0.0168(8) 0.0199(8) -0.0015(6) 0.0053(6) -0.0024(6)
    C14 0.0201(8) 0.0199(8) 0.0245(8) -0.0020(7) 0.0026(6) -0.0011(7)
    C15 0.0294(9) 0.0217(9) 0.0290(9) 0.0044(7) 0.0068(7) 0.0060(7)
    C16 0.0348(10) 0.0148(8) 0.0323(10) -0.0001(7) 0.0173(8) -0.0010(7)
    C17 0.0277(9) 0.0241(9) 0.0295(9) -0.0097(8) 0.0084(7) -0.0062(8)
    C18 0.0251(9) 0.0254(9) 0.0247(8) -0.0064(7) 0.0007(7) 0.0004(7)
    B1 0.0206(9) 0.0179(9) 0.0165(8) -0.0024(7) 0.0020(7) -0.0003(7)
    N2 0.0275(7) 0.0176(7) 0.0229(7) 0.0000(6) 0.0061(6) 0.0002(6)
    C19 0.0267(9) 0.0148(8) 0.0182(8) 0.0006(7) 0.0054(6) 0.0024(6)
    C20 0.0277(9) 0.0223(9) 0.0241(8) 0.0027(7) 0.0036(7) -0.0005(7)
    C21 0.0335(10) 0.0262(10) 0.0309(10) 0.0078(8) 0.0111(8) 0.0022(8)
    C22 0.0460(11) 0.0167(8) 0.0271(9) 0.0031(8) 0.0162(8) 0.0005(7)
    C23 0.0427(11) 0.0177(9) 0.0254(9) -0.0064(8) 0.0072(8) -0.0036(7)
    C24 0.0270(9) 0.0203(8) 0.0261(9) -0.0012(7) 0.0033(7) -0.0001(7)
    C25 0.0196(8) 0.0134(7) 0.0243(8) -0.0037(6) -0.0002(6) -0.0042(6)
    C26 0.0201(8) 0.0191(8) 0.0259(8) -0.0008(7) -0.0002(7) -0.0004(7)
    C27 0.0288(9) 0.0231(9) 0.0285(9) -0.0052(7) -0.0036(7) 0.0035(7)
    C28 0.0289(9) 0.0222(9) 0.0370(10) 0.0022(8) -0.0108(8) -0.0002(8)
    C29 0.0210(9) 0.0308(10) 0.0396(11) 0.0048(7) -0.0033(7) -0.0110(8)
    C30 0.0234(9) 0.0220(9) 0.0269(9) -0.0017(7) 0.0008(7) -0.0054(7)
    C31 0.0193(8) 0.0154(7) 0.0236(8) 0.0060(6) 0.0017(6) -0.0034(6)
    C32 0.0297(9) 0.0262(9) 0.0259(9) -0.0010(8) 0.0005(7) -0.0003(7)
    C33 0.0378(11) 0.0426(12) 0.0301(10) -0.0024(9) -0.0076(8) -0.0083(9)
    C34 0.0265(9) 0.0335(10) 0.0464(11) -0.0054(8) -0.0051(8) -0.0082(9)
    C35 0.0255(9) 0.0294(10) 0.0434(11) -0.0052(8) 0.0022(8) 0.0006(9)
    C36 0.0241(9) 0.0258(9) 0.0294(10) -0.0023(7) 0.0004(7) 0.0015(7)
    B2 0.0223(9) 0.0168(9) 0.0185(9) 0.0002(7) 0.0048(7) -0.0008(7)
_geom_special_details
;
Bond distances, angles <i>etc</i>. have been calculated using the rounded
fractional coordinates. All su's are estimated from the variances of the
(full) variance-covariance matrix. The cell e.s.d.'s are taken into account in
the estimation of distances, angles and torsion angles
;
loop_
    _geom_bond_atom_site_label_1
    _geom_bond_atom_site_label_2
    _geom_bond_site_symmetry_1
    _geom_bond_site_symmetry_2
    _geom_bond_distance
    _geom_bond_publ_flag
    N1 B1 . . 1.639(2) yes
    N1 H42 . . 0.9100 no
    N1 H43 . . 0.9100 no
    N1 H41 . . 0.9100 no
    N2 B2 . . 1.636(2) yes
    N2 H46 . . 0.9100 no
    N2 H45 . . 0.9100 no
    N2 H44 . . 0.9100 no
    C1 C6 . . 1.398(2) no
    C1 C2 . . 1.393(2) no
    C1 B1 . . 1.620(2) yes
    C2 C3 . . 1.391(3) no
    C3 C4 . . 1.367(3) no
    C4 C5 . . 1.384(3) no
    C5 C6 . . 1.383(2) no
    C7 C12 . . 1.394(2) no
    C7 C8 . . 1.403(2) no
    C7 B1 . . 1.620(2) yes
    C8 C9 . . 1.379(2) no
    C9 C10 . . 1.382(3) no
    C10 C11 . . 1.376(3) no
    C11 C12 . . 1.395(3) no
    C13 C14 . . 1.396(2) no
    C13 B1 . . 1.618(2) yes
    C13 C18 . . 1.395(2) no
    C14 C15 . . 1.391(2) no
    C15 C16 . . 1.380(2) no
    C16 C17 . . 1.368(2) no
    C17 C18 . . 1.390(2) no
    C2 H2 . . 0.9500 no
    C3 H3 . . 0.9500 no
    C4 H4 . . 0.9500 no
    C5 H5 . . 0.9500 no
    C6 H6 . . 0.9500 no
    C8 H8 . . 0.9500 no
    C9 H9 . . 0.9500 no
    C10 H10 . . 0.9500 no
    C11 H11 . . 0.9500 no
    C12 H12 . . 0.9500 no
    C14 H14 . . 0.9500 no
    C15 H15 . . 0.9500 no
    C16 H16 . . 0.9500 no
    C17 H17 . . 0.9500 no
    C18 H18 . . 0.9500 no
    C19 B2 . . 1.620(2) yes
    C19 C20 . . 1.400(2) no
    C19 C24 . . 1.396(2) no
    C20 C21 . . 1.389(2) no
    C21 C22 . . 1.372(3) no
    C22 C23 . . 1.382(3) no
    C23 C24 . . 1.391(2) no
    C25 B2 . . 1.619(2) yes
    C25 C30 . . 1.401(2) no
    C25 C26 . . 1.400(2) no
    C26 C27 . . 1.388(2) no
    C27 C28 . . 1.383(2) no
    C28 C29 . . 1.367(3) no
    C29 C30 . . 1.391(2) no
    C31 B2 . . 1.624(2) yes
    C31 C32 . . 1.392(2) no
    C31 C36 . . 1.403(2) no
    C32 C33 . . 1.391(3) no
    C33 C34 . . 1.374(3) no
    C34 C35 . . 1.373(3) no
    C35 C36 . . 1.382(2) no
    C20 H20 . . 0.9500 no
    C21 H21 . . 0.9500 no
    C22 H22 . . 0.9500 no
    C23 H23 . . 0.9500 no
    C24 H24 . . 0.9500 no
    C26 H26 . . 0.9500 no
    C27 H27 . . 0.9500 no
    C28 H28 . . 0.9500 no
    C29 H29 . . 0.9500 no
    C30 H30 . . 0.9500 no
    C32 H32 . . 0.9500 no
    C33 H33 . . 0.9500 no
    C34 H34 . . 0.9500 no
    C35 H35 . . 0.9500 no
    C36 H36 . . 0.9500 no
loop_
    _geom_contact_atom_site_label_1
    _geom_contact_atom_site_label_2
    _geom_contact_distance
    _geom_contact_site_symmetry_1
    _geom_contact_site_symmetry_2
    _geom_contact_publ_flag
    N1 C2 3.448(2) . 2_645 no
    N1 C1 3.402(2) . 2_645 no
    N2 C31 3.383(2) . 2_546 no
    N2 C36 3.440(2) . 2_546 no
    N2 C30 3.395(2) . 2_546 no
    N1 H12 2.6000 . . no
    N1 H2 2.5300 . . no
    N2 H30 2.5300 . . no
    N2 H32 2.5100 . . no
    C1 N1 3.402(2) . 2_655 no
    C2 C11 3.507(3) . 2_645 no
    C2 C18 3.416(2) . 2_655 no
    C2 N1 3.448(2) . 2_655 no
    C4 C28 3.569(3) . 1_655 no
    C6 C8 3.307(2) . . no
    C6 C14 3.553(2) . . no
    C8 C6 3.307(2) . . no
    C8 C18 3.369(2) . . no
    C11 C2 3.507(3) . 2_655 no
    C14 C6 3.553(2) . . no
    C18 C8 3.369(2) . . no
    C18 C2 3.416(2) . 2_645 no
    C20 C30 3.578(2) . 2_546 no
    C20 C36 3.523(2) . . no
    C24 C32 3.411(2) . 2_546 no
    C24 C26 3.455(2) . . no
    C26 C24 3.455(2) . . no
    C26 C36 3.323(2) . . no
    C28 C4 3.569(3) . 1_455 no
    C29 C32 3.515(3) . 2_556 no
    C30 N2 3.395(2) . 2_556 no
    C30 C20 3.578(2) . 2_556 no
    C31 N2 3.383(2) . 2_556 no
    C32 C24 3.411(2) . 2_556 no
    C32 C29 3.515(3) . 2_546 no
    C36 C20 3.523(2) . . no
    C36 N2 3.440(2) . 2_556 no
    C36 C26 3.323(2) . . no
    C1 H14 2.6300 . . no
    C1 H42 3.0300 . 2_655 no
    C1 H41 2.9200 . 2_655 no
    C2 H42 2.7900 . . no
    C2 H41 2.7400 . 2_655 no
    C2 H14 3.0600 . . no
    C2 H43 2.8600 . . no
    C3 H41 2.7600 . 2_655 no
    C4 H41 2.9400 . 2_655 no
    C4 H33 3.0900 . 2_646 no
    C5 H41 3.0800 . 2_655 no
    C5 H33 2.9000 . 2_646 no
    C6 H8 3.1000 . . no
    C6 H41 3.0600 . 2_655 no
    C7 H6 2.9000 . . no
    C7 H18 2.8000 . . no
    C8 H6 2.6600 . . no
    C8 H18 3.0300 . . no
    C9 H17 3.0300 . 1_565 no
    C9 H3 2.8800 . 1_455 no
    C10 H17 2.8400 . 1_565 no
    C10 H18 3.0100 . 2_555 no
    C11 H2 2.8800 . 2_655 no
    C11 H27 2.8800 . 2_545 no
    C12 H43 2.8000 . . no
    C12 H42 2.8300 . 2_655 no
    C12 H41 2.9700 . . no
    C13 H8 2.8600 . . no
    C14 H12 2.9300 . 2_645 no
    C14 H22 3.0900 . . no
    C14 H43 2.8900 . 2_645 no
    C15 H22 3.0300 . . no
    C15 H43 2.6800 . 2_645 no
    C16 H36 2.9000 . 1_545 no
    C16 H22 3.0100 . . no
    C16 H26 3.0800 . 1_545 no
    C16 H43 2.8300 . 2_645 no
    C17 H22 3.0200 . . no
    C17 H2 2.9700 . 2_645 no
    C18 H8 3.0800 . . no
    C18 H41 3.0600 . . no
    C18 H22 3.0900 . . no
    C18 H2 2.9800 . 2_645 no
    C19 H26 2.9400 . . no
    C20 H30 2.9100 . 2_546 no
    C21 H6 3.0800 . . no
    C22 H44 2.8300 . 2_546 no
    C22 H8 2.7900 . . no
    C23 H44 2.7200 . 2_546 no
    C23 H8 2.8200 . . no
    C23 H32 3.1000 . 2_546 no
    C24 H32 3.0600 . 2_546 no
    C24 H46 3.0000 . . no
    C24 H44 2.9500 . 2_546 no
    C25 H24 2.7800 . . no
    C25 H45 2.7200 . 2_556 no
    C25 H36 2.9800 . . no
    C25 H4 3.0800 . 1_455 no
    C26 H4 2.9200 . 1_455 no
    C26 H36 2.7000 . . no
    C27 H23 3.0700 . 1_565 no
    C27 H4 2.8300 . 1_455 no
    C28 H4 2.8700 . 1_455 no
    C28 H32 3.0300 . 2_556 no
    C29 H45 2.8900 . 2_556 no
    C29 H32 2.8900 . 2_556 no
    C29 H4 2.9500 . 1_455 no
    C30 H45 2.5200 . 2_556 no
    C30 H44 2.7800 . . no
    C30 H4 3.0400 . 1_455 no
    C30 H46 2.8600 . . no
    C31 H46 2.6900 . 2_556 no
    C31 H20 2.6300 . . no
    C32 H46 2.8800 . 2_556 no
    C32 H24 3.0700 . 2_556 no
    C32 H44 2.8500 . . no
    C32 H45 2.7800 . . no
    C35 H46 3.0900 . 2_556 no
    C36 H46 2.7900 . 2_556 no
    C36 H26 3.0100 . . no
    C36 H20 3.0300 . . no
    H2 N1 2.5300 . . no
    H2 H42 2.2000 . . no
    H2 H43 2.4000 . . no
    H2 C11 2.8800 . 2_645 no
    H2 C17 2.9700 . 2_655 no
    H2 C18 2.9800 . 2_655 no
    H3 H9 2.2800 . 1_655 no
    H3 C9 2.8800 . 1_655 no
    H4 C26 2.9200 . 1_655 no
    H4 C27 2.8300 . 1_655 no
    H4 C28 2.8700 . 1_655 no
    H4 C25 3.0800 . 1_655 no
    H4 C29 2.9500 . 1_655 no
    H4 C30 3.0400 . 1_655 no
    H6 C8 2.6600 . . no
    H6 C7 2.9000 . . no
    H6 C21 3.0800 . . no
    H6 H8 2.3300 . . no
    H8 C6 3.1000 . . no
    H8 H6 2.3300 . . no
    H8 C13 2.8600 . . no
    H8 C18 3.0800 . . no
    H8 C22 2.7900 . . no
    H8 C23 2.8200 . . no
    H9 H3 2.2800 . 1_455 no
    H10 H18 2.4000 . 2_555 no
    H11 H27 2.5600 . 2_545 no
    H12 N1 2.6000 . . no
    H12 C14 2.9300 . 2_655 no
    H12 H41 2.5700 . . no
    H12 H43 2.2100 . . no
    H14 C1 2.6300 . . no
    H14 C2 3.0600 . . no
    H16 H36 2.5700 . 1_545 no
    H17 C9 3.0300 . 1_545 no
    H17 C10 2.8400 . 1_545 no
    H18 H10 2.4000 . 2_545 no
    H18 C7 2.8000 . . no
    H18 C8 3.0300 . . no
    H18 C10 3.0100 . 2_545 no
    H20 H34 2.5600 . 2_646 no
    H20 C36 3.0300 . . no
    H20 C31 2.6300 . . no
    H22 C14 3.0900 . . no
    H22 C17 3.0200 . . no
    H22 C18 3.0900 . . no
    H22 C15 3.0300 . . no
    H22 C16 3.0100 . . no
    H23 C27 3.0700 . 1_545 no
    H24 C32 3.0700 . 2_546 no
    H24 C25 2.7800 . . no
    H26 H36 2.2400 . . no
    H26 C36 3.0100 . . no
    H26 C16 3.0800 . 1_565 no
    H26 C19 2.9400 . . no
    H27 H11 2.5600 . 2_555 no
    H27 C11 2.8800 . 2_555 no
    H30 H44 2.2100 . . no
    H30 H46 2.4000 . . no
    H30 N2 2.5300 . . no
    H30 C20 2.9100 . 2_556 no
    H32 H45 2.1900 . . no
    H32 C24 3.0600 . 2_556 no
    H32 C28 3.0300 . 2_546 no
    H32 C23 3.1000 . 2_556 no
    H32 N2 2.5100 . . no
    H32 H44 2.3800 . . no
    H32 C29 2.8900 . 2_546 no
    H33 C5 2.9000 . 2_656 no
    H33 C4 3.0900 . 2_656 no
    H34 H20 2.5600 . 2_656 no
    H36 C25 2.9800 . . no
    H36 C26 2.7000 . . no
    H36 H16 2.5700 . 1_565 no
    H36 C16 2.9000 . 1_565 no
    H36 H26 2.2400 . . no
    H41 C12 2.9700 . . no
    H41 C18 3.0600 . . no
    H41 C1 2.9200 . 2_645 no
    H41 C2 2.7400 . 2_645 no
    H41 H12 2.5700 . . no
    H41 C4 2.9400 . 2_645 no
    H41 C5 3.0800 . 2_645 no
    H41 C6 3.0600 . 2_645 no
    H41 C3 2.7600 . 2_645 no
    H42 C2 2.7900 . . no
    H42 C1 3.0300 . 2_645 no
    H42 C12 2.8300 . 2_645 no
    H42 H2 2.2000 . . no
    H43 C12 2.8000 . . no
    H43 H2 2.4000 . . no
    H43 H12 2.2100 . . no
    H43 C14 2.8900 . 2_655 no
    H43 C15 2.6800 . 2_655 no
    H43 C16 2.8300 . 2_655 no
    H43 C2 2.8600 . . no
    H44 C30 2.7800 . . no
    H44 C32 2.8500 . . no
    H44 H30 2.2100 . . no
    H44 H32 2.3800 . . no
    H44 C22 2.8300 . 2_556 no
    H44 C23 2.7200 . 2_556 no
    H44 C24 2.9500 . 2_556 no
    H45 C32 2.7800 . . no
    H45 H32 2.1900 . . no
    H45 C25 2.7200 . 2_546 no
    H45 C29 2.8900 . 2_546 no
    H45 C30 2.5200 . 2_546 no
    H46 C24 3.0000 . . no
    H46 C30 2.8600 . . no
    H46 H30 2.4000 . . no
    H46 C31 2.6900 . 2_546 no
    H46 C32 2.8800 . 2_546 no
    H46 C35 3.0900 . 2_546 no
    H46 C36 2.7900 . 2_546 no
loop_
    _geom_angle_atom_site_label_1
    _geom_angle_atom_site_label_2
    _geom_angle_atom_site_label_3
    _geom_angle_site_symmetry_1
    _geom_angle_site_symmetry_2
    _geom_angle_site_symmetry_3
    _geom_angle
    _geom_angle_publ_flag
    B1 N1 H42 . . . 109.00 no
    B1 N1 H43 . . . 109.00 no
    H41 N1 H42 . . . 109.00 no
    H41 N1 H43 . . . 109.00 no
    H42 N1 H43 . . . 109.00 no
    B1 N1 H41 . . . 109.00 no
    H44 N2 H46 . . . 109.00 no
    H45 N2 H46 . . . 109.00 no
    H44 N2 H45 . . . 109.00 no
    B2 N2 H44 . . . 109.00 no
    B2 N2 H45 . . . 109.00 no
    B2 N2 H46 . . . 109.00 no
    C2 C1 C6 . . . 115.76(14) no
    C2 C1 B1 . . . 123.74(14) yes
    C6 C1 B1 . . . 120.45(13) yes
    C1 C2 C3 . . . 121.91(16) no
    C2 C3 C4 . . . 120.73(17) no
    C3 C4 C5 . . . 119.12(17) no
    C4 C5 C6 . . . 119.84(16) no
    C1 C6 C5 . . . 122.64(15) no
    C12 C7 B1 . . . 124.51(14) yes
    C8 C7 C12 . . . 115.59(15) no
    C8 C7 B1 . . . 119.69(14) yes
    C7 C8 C9 . . . 122.56(16) no
    C8 C9 C10 . . . 120.35(17) no
    C9 C10 C11 . . . 118.95(17) no
    C10 C11 C12 . . . 120.33(18) no
    C7 C12 C11 . . . 122.19(16) no
    C14 C13 C18 . . . 115.53(15) no
    C18 C13 B1 . . . 121.61(14) yes
    C14 C13 B1 . . . 122.73(13) yes
    C13 C14 C15 . . . 122.49(15) no
    C14 C15 C16 . . . 119.61(15) no
    C15 C16 C17 . . . 119.85(16) no
    C16 C17 C18 . . . 119.76(16) no
    C13 C18 C17 . . . 122.73(16) no
    C3 C2 H2 . . . 119.00 no
    C1 C2 H2 . . . 119.00 no
    C4 C3 H3 . . . 120.00 no
    C2 C3 H3 . . . 120.00 no
    C3 C4 H4 . . . 120.00 no
    C5 C4 H4 . . . 120.00 no
    C6 C5 H5 . . . 120.00 no
    C4 C5 H5 . . . 120.00 no
    C1 C6 H6 . . . 119.00 no
    C5 C6 H6 . . . 119.00 no
    C9 C8 H8 . . . 119.00 no
    C7 C8 H8 . . . 119.00 no
    C10 C9 H9 . . . 120.00 no
    C8 C9 H9 . . . 120.00 no
    C9 C10 H10 . . . 121.00 no
    C11 C10 H10 . . . 121.00 no
    C12 C11 H11 . . . 120.00 no
    C10 C11 H11 . . . 120.00 no
    C11 C12 H12 . . . 119.00 no
    C7 C12 H12 . . . 119.00 no
    C15 C14 H14 . . . 119.00 no
    C13 C14 H14 . . . 119.00 no
    C14 C15 H15 . . . 120.00 no
    C16 C15 H15 . . . 120.00 no
    C15 C16 H16 . . . 120.00 no
    C17 C16 H16 . . . 120.00 no
    C16 C17 H17 . . . 120.00 no
    C18 C17 H17 . . . 120.00 no
    C13 C18 H18 . . . 119.00 no
    C17 C18 H18 . . . 119.00 no
    C24 C19 B2 . . . 121.30(14) yes
    C20 C19 B2 . . . 122.69(14) yes
    C20 C19 C24 . . . 115.87(15) no
    C19 C20 C21 . . . 121.97(16) no
    C20 C21 C22 . . . 120.63(17) no
    C21 C22 C23 . . . 119.12(16) no
    C22 C23 C24 . . . 120.03(16) no
    C19 C24 C23 . . . 122.35(15) no
    C26 C25 C30 . . . 115.34(14) no
    C26 C25 B2 . . . 120.07(14) yes
    C30 C25 B2 . . . 124.56(14) yes
    C25 C26 C27 . . . 122.69(15) no
    C26 C27 C28 . . . 119.90(16) no
    C27 C28 C29 . . . 119.20(16) no
    C28 C29 C30 . . . 120.68(16) no
    C25 C30 C29 . . . 122.12(16) no
    C36 C31 B2 . . . 120.69(14) yes
    C32 C31 C36 . . . 115.00(14) no
    C32 C31 B2 . . . 124.28(14) yes
    C31 C32 C33 . . . 122.75(16) no
    C32 C33 C34 . . . 120.03(17) no
    C33 C34 C35 . . . 119.26(17) no
    C34 C35 C36 . . . 120.18(17) no
    C31 C36 C35 . . . 122.76(16) no
    C21 C20 H20 . . . 119.00 no
    C19 C20 H20 . . . 119.00 no
    C22 C21 H21 . . . 120.00 no
    C20 C21 H21 . . . 120.00 no
    C21 C22 H22 . . . 120.00 no
    C23 C22 H22 . . . 120.00 no
    C22 C23 H23 . . . 120.00 no
    C24 C23 H23 . . . 120.00 no
    C19 C24 H24 . . . 119.00 no
    C23 C24 H24 . . . 119.00 no
    C25 C26 H26 . . . 119.00 no
    C27 C26 H26 . . . 119.00 no
    C26 C27 H27 . . . 120.00 no
    C28 C27 H27 . . . 120.00 no
    C29 C28 H28 . . . 120.00 no
    C27 C28 H28 . . . 120.00 no
    C30 C29 H29 . . . 120.00 no
    C28 C29 H29 . . . 120.00 no
    C25 C30 H30 . . . 119.00 no
    C29 C30 H30 . . . 119.00 no
    C31 C32 H32 . . . 119.00 no
    C33 C32 H32 . . . 119.00 no
    C32 C33 H33 . . . 120.00 no
    C34 C33 H33 . . . 120.00 no
    C33 C34 H34 . . . 120.00 no
    C35 C34 H34 . . . 120.00 no
    C34 C35 H35 . . . 120.00 no
    C36 C35 H35 . . . 120.00 no
    C31 C36 H36 . . . 119.00 no
    C35 C36 H36 . . . 119.00 no
    C1 B1 C7 . . . 110.78(13) no
    C1 B1 C13 . . . 111.52(13) no
    N1 B1 C7 . . . 107.88(12) no
    C7 B1 C13 . . . 114.01(13) no
    N1 B1 C1 . . . 107.78(12) no
    N1 B1 C13 . . . 104.43(12) no
    C19 B2 C31 . . . 112.50(13) no
    C25 B2 C31 . . . 112.72(13) no
    N2 B2 C19 . . . 104.57(12) no
    N2 B2 C25 . . . 106.94(12) no
    N2 B2 C31 . . . 107.01(12) no
    C19 B2 C25 . . . 112.44(13) no
loop_
    _geom_torsion_atom_site_label_1
    _geom_torsion_atom_site_label_2
    _geom_torsion_atom_site_label_3
    _geom_torsion_atom_site_label_4
    _geom_torsion_site_symmetry_1
    _geom_torsion_site_symmetry_2
    _geom_torsion_site_symmetry_3
    _geom_torsion_site_symmetry_4
    _geom_torsion
    _geom_torsion_publ_flag
    C6 C1 C2 C3 . . . . -0.7(2) no
    B1 C1 C2 C3 . . . . -178.17(16) no
    C2 C1 C6 C5 . . . . 0.7(2) no
    B1 C1 C6 C5 . . . . 178.25(15) no
    C2 C1 B1 N1 . . . . -12.7(2) no
    C2 C1 B1 C7 . . . . -130.50(16) no
    C2 C1 B1 C13 . . . . 101.37(18) no
    C6 C1 B1 N1 . . . . 169.97(14) no
    C6 C1 B1 C7 . . . . 52.16(19) no
    C6 C1 B1 C13 . . . . -75.97(18) no
    C1 C2 C3 C4 . . . . 0.5(3) no
    C2 C3 C4 C5 . . . . -0.1(3) no
    C3 C4 C5 C6 . . . . 0.1(3) no
    C4 C5 C6 C1 . . . . -0.4(3) no
    C12 C7 C8 C9 . . . . -1.9(2) no
    B1 C7 C8 C9 . . . . 173.05(16) no
    C8 C7 C12 C11 . . . . 0.7(2) no
    B1 C7 C12 C11 . . . . -173.97(16) no
    C8 C7 B1 N1 . . . . 163.23(14) no
    C8 C7 B1 C1 . . . . -79.02(18) no
    C8 C7 B1 C13 . . . . 47.7(2) no
    C12 C7 B1 N1 . . . . -22.3(2) no
    C12 C7 B1 C1 . . . . 95.47(18) no
    C12 C7 B1 C13 . . . . -137.76(16) no
    C7 C8 C9 C10 . . . . 1.5(3) no
    C8 C9 C10 C11 . . . . 0.3(3) no
    C9 C10 C11 C12 . . . . -1.4(3) no
    C10 C11 C12 C7 . . . . 0.9(3) no
    C18 C13 C14 C15 . . . . 1.7(2) no
    B1 C13 C14 C15 . . . . -174.18(15) no
    C14 C13 C18 C17 . . . . -1.2(2) no
    B1 C13 C18 C17 . . . . 174.67(15) no
    C14 C13 B1 N1 . . . . 95.39(17) no
    C14 C13 B1 C1 . . . . -20.7(2) no
    C14 C13 B1 C7 . . . . -147.12(15) no
    C18 C13 B1 N1 . . . . -80.23(17) no
    C18 C13 B1 C1 . . . . 163.64(15) no
    C18 C13 B1 C7 . . . . 37.3(2) no
    C13 C14 C15 C16 . . . . -0.5(3) no
    C14 C15 C16 C17 . . . . -1.2(3) no
    C15 C16 C17 C18 . . . . 1.7(3) no
    C16 C17 C18 C13 . . . . -0.4(3) no
    C24 C19 C20 C21 . . . . -1.5(2) no
    B2 C19 C20 C21 . . . . 174.20(15) no
    C20 C19 C24 C23 . . . . 1.8(2) no
    B2 C19 C24 C23 . . . . -174.01(15) no
    C20 C19 B2 N2 . . . . -99.66(17) no
    C20 C19 B2 C25 . . . . 144.68(15) no
    C20 C19 B2 C31 . . . . 16.1(2) no
    C24 C19 B2 N2 . . . . 75.84(17) no
    C24 C19 B2 C25 . . . . -39.8(2) no
    C24 C19 B2 C31 . . . . -168.39(14) no
    C19 C20 C21 C22 . . . . 0.1(3) no
    C20 C21 C22 C23 . . . . 1.1(3) no
    C21 C22 C23 C24 . . . . -0.9(3) no
    C22 C23 C24 C19 . . . . -0.6(3) no
    C30 C25 C26 C27 . . . . 2.7(2) no
    B2 C25 C26 C27 . . . . -175.32(15) no
    C26 C25 C30 C29 . . . . -2.1(2) no
    B2 C25 C30 C29 . . . . 175.76(15) no
    C26 C25 B2 N2 . . . . -168.50(13) no
    C26 C25 B2 C19 . . . . -54.28(19) no
    C26 C25 B2 C31 . . . . 74.17(18) no
    C30 C25 B2 N2 . . . . 13.7(2) no
    C30 C25 B2 C19 . . . . 127.94(16) no
    C30 C25 B2 C31 . . . . -103.61(18) no
    C25 C26 C27 C28 . . . . -1.1(3) no
    C26 C27 C28 C29 . . . . -1.2(3) no
    C27 C28 C29 C30 . . . . 1.7(3) no
    C28 C29 C30 C25 . . . . 0.0(3) no
    C36 C31 C32 C33 . . . . 1.0(2) no
    B2 C31 C32 C33 . . . . 179.04(16) no
    C32 C31 C36 C35 . . . . -0.9(2) no
    B2 C31 C36 C35 . . . . -179.00(15) no
    C32 C31 B2 N2 . . . . 11.1(2) no
    C32 C31 B2 C19 . . . . -103.23(18) no
    C32 C31 B2 C25 . . . . 128.36(16) no
    C36 C31 B2 N2 . . . . -171.04(14) no
    C36 C31 B2 C19 . . . . 74.67(19) no
    C36 C31 B2 C25 . . . . -53.8(2) no
    C31 C32 C33 C34 . . . . -0.3(3) no
    C32 C33 C34 C35 . . . . -0.7(3) no
    C33 C34 C35 C36 . . . . 0.8(3) no
    C34 C35 C36 C31 . . . . 0.0(3) no
loop_
    _geom_hbond_atom_site_label_D
    _geom_hbond_atom_site_label_H
    _geom_hbond_atom_site_label_A
    _geom_hbond_site_symmetry_A
    _geom_hbond_distance_DH
    _geom_hbond_distance_HA
    _geom_hbond_distance_DA
    _geom_hbond_angle_DHA
    N1 H41 Cg1 2_645 0.91 2.57 3.314(3) 140
    N1 H42 Cg2 2_645 0.91 3.35 4.225(4) 162
    N1 H43 Cg3 2_655 0.91 2.70 3.553(3) 157
    N2 H44 Cg4 2_556 0.91 2.57 3.314(3) 161
    N2 H45 Cg5 2_546 0.91 2.73 3.597(4) 160
    N2 H46 Cg6 2_546 0.91 2.72 3.622(3) 171
    C4 H4 Cg5 1_655 0.95 2.60 3.510(3) 160
    C8 H8 Cg4 . 0.95 3.01 3.844(3) 152
    C22 H22 Cg3 . 0.95 2.74 3.544(3) 143
_iucr_refine_instructions_details
;
TITL jk1 in P2(1)
CELL  0.71073  10.3679   8.8238  15.7591   90.000   90.893   90.000
ZERR     3.00   0.0005   0.0004   0.0008    0.000    0.003    0.000
LATT  -1
SYMM  - X, 1/2 + Y, - Z
SFAC  C    H    B    N
UNIT  72   72   4    4
MERG   2
FMAP   2
PLAN    6
ACTA
BOND   $H
CONF
LIST   3
WGHT     0.04620     0.07380
L.S.  100
TEMP  -173.21
FVAR     0.28977
MOLE    1
C1    1    0.514546    0.450309    0.115300    11.00000    0.01930    0.01343 =
        0.02466    0.00654   -0.00212   -0.00144
C2    1    0.644397    0.453056    0.093920    11.00000    0.02211    0.02497 =
        0.03648    0.00069    0.00104   -0.00216
AFIX   43
H2    2    0.671472    0.399006    0.045199    11.00000   -1.20000
AFIX    0
C3    1    0.735576    0.532674    0.141865    11.00000    0.02055    0.03954 =
        0.05805    0.00572   -0.00475   -0.00877
AFIX   43
H3    2    0.823231    0.532664    0.125179    11.00000   -1.20000
AFIX    0
C4    1    0.700431    0.610919    0.212719    11.00000    0.03442    0.02390 =
        0.05082    0.00314   -0.02131   -0.00797
AFIX   43
H4    2    0.763038    0.664993    0.245317    11.00000   -1.20000
AFIX    0
C5    1    0.572401    0.610293    0.236322    11.00000    0.04252    0.01620 =
        0.03011    0.00018   -0.01324    0.00157
AFIX   43
H5    2    0.546486    0.664238    0.285362    11.00000   -1.20000
AFIX    0
C6    1    0.482278    0.530936    0.188336    11.00000    0.02403    0.01979 =
        0.02511    0.00224   -0.00183    0.00020
AFIX   43
H6    2    0.394945    0.531228    0.205702    11.00000   -1.20000
AFIX    0
C7    1    0.281941    0.461421    0.040953    11.00000    0.02010    0.01645 =
        0.02696   -0.00050   -0.00387   -0.00712
C8    1    0.190547    0.490663    0.103580    11.00000    0.01974    0.02559 =
        0.03232    0.00034   -0.00043   -0.00463
AFIX   43
H8    2    0.197694    0.438524    0.156185    11.00000   -1.20000
AFIX    0
C9    1    0.090695    0.592181    0.091754    11.00000    0.01963    0.02934 =
        0.05000   -0.00811   -0.00123   -0.00352
AFIX   43
H9    2    0.032088    0.610430    0.136356    11.00000   -1.20000
AFIX    0
C10   1    0.075483    0.667458    0.015372    11.00000    0.02509    0.02592 =
        0.05971   -0.00595   -0.01804    0.00176
AFIX   43
H10   2    0.006989    0.737704    0.007125    11.00000   -1.20000
AFIX    0
C11   1    0.161062    0.639107   -0.048549    11.00000    0.04106    0.02370 =
        0.04080    0.00231   -0.02253   -0.00375
AFIX   43
H11   2    0.150609    0.688405   -0.101805    11.00000   -1.20000
AFIX    0
C12   1    0.263164    0.538267   -0.035530    11.00000    0.02951    0.02416 =
        0.02779    0.00061   -0.00781   -0.00413
AFIX   43
H12   2    0.321817    0.521436   -0.080277    11.00000   -1.20000
AFIX    0
C13   1    0.369936    0.199094    0.110915    11.00000    0.01910    0.01679 =
        0.01988   -0.00241    0.00528   -0.00147
C14   1    0.451900    0.131049    0.170771    11.00000    0.02009    0.01987 =
        0.02453   -0.00109    0.00262   -0.00204
AFIX   43
H14   2    0.528158    0.183007    0.188021    11.00000   -1.20000
AFIX    0
C15   1    0.426156   -0.010003    0.206138    11.00000    0.02942    0.02165 =
        0.02899    0.00603    0.00681    0.00435
AFIX   43
H15   2    0.484511   -0.053269    0.246405    11.00000   -1.20000
AFIX    0
C16   1    0.315334   -0.086707    0.182378    11.00000    0.03482    0.01479 =
        0.03230   -0.00097    0.01727   -0.00013
AFIX   43
H16   2    0.297954   -0.183940    0.205422    11.00000   -1.20000
AFIX    0
C17   1    0.230541   -0.022347    0.125536    11.00000    0.02765    0.02411 =
        0.02950   -0.00624    0.00836   -0.00972
AFIX   43
H17   2    0.153035   -0.073553    0.110164    11.00000   -1.20000
AFIX    0
C18   1    0.258188    0.118063    0.090406    11.00000    0.02513    0.02544 =
        0.02468    0.00036    0.00073   -0.00640
AFIX   43
H18   2    0.198527    0.160708    0.050761    11.00000   -1.20000
AFIX    0
B1    3    0.405580    0.355482    0.063116    11.00000    0.02060    0.01791 =
        0.01648   -0.00034    0.00199   -0.00241
N1    4    0.468509    0.301170   -0.026634    11.00000    0.02969    0.02105 =
        0.02243   -0.00015    0.00366   -0.00417
AFIX  137
H41   2    0.407874    0.251193   -0.058246    11.00000   -1.50000
H42   2    0.536398    0.238354   -0.015793    11.00000   -1.50000
H43   2    0.496204    0.383800   -0.055710    11.00000   -1.50000
AFIX    0
MOLE    2
C19   1    0.108808    0.545351    0.381821    11.00000    0.02671    0.01479 =
        0.01824    0.00237    0.00544    0.00062
C20   1    0.234865    0.489621    0.389809    11.00000    0.02774    0.02231 =
        0.02407   -0.00045    0.00363    0.00273
AFIX   43
H20   2    0.296716    0.546008    0.421777    11.00000   -1.20000
AFIX    0
C21   1    0.272166    0.354350    0.352382    11.00000    0.03351    0.02620 =
        0.03085    0.00218    0.01110    0.00779
AFIX   43
H21   2    0.358497    0.319842    0.359233    11.00000   -1.20000
AFIX    0
C22   1    0.185517    0.270098    0.305614    11.00000    0.04599    0.01672 =
        0.02706    0.00051    0.01621    0.00313
AFIX   43
H22   2    0.210916    0.176742    0.280924    11.00000   -1.20000
AFIX    0
C23   1    0.060818    0.322802    0.294889    11.00000    0.04273    0.01766 =
        0.02540   -0.00355    0.00717   -0.00637
AFIX   43
H23   2    0.000197    0.266266    0.261992    11.00000   -1.20000
AFIX    0
C24   1    0.024026    0.458573    0.332233    11.00000    0.02698    0.02032 =
        0.02609   -0.00007    0.00331   -0.00122
AFIX   43
H24   2   -0.061871    0.493500    0.323688    11.00000   -1.20000
AFIX    0
C25   1   -0.042419    0.793248    0.376582    11.00000    0.01961    0.01339 =
        0.02428   -0.00422   -0.00020   -0.00374
C26   1   -0.010786    0.842430    0.295059    11.00000    0.02006    0.01905 =
        0.02588   -0.00039   -0.00020   -0.00081
AFIX   43
H26   2    0.068563    0.810224    0.271701    11.00000   -1.20000
AFIX    0
C27   1   -0.090621    0.936337    0.246953    11.00000    0.02882    0.02309 =
        0.02849    0.00353   -0.00361   -0.00517
AFIX   43
H27   2   -0.064872    0.968585    0.192252    11.00000   -1.20000
AFIX    0
C28   1   -0.207655    0.982858    0.278765    11.00000    0.02891    0.02223 =
        0.03696   -0.00020   -0.01076    0.00221
AFIX   43
H28   2   -0.262105    1.048627    0.246664    11.00000   -1.20000
AFIX    0
C29   1   -0.244100    0.933098    0.356964    11.00000    0.02102    0.03081 =
        0.03957   -0.01097   -0.00325    0.00484
AFIX   43
H29   2   -0.325418    0.962407    0.378564    11.00000   -1.20000
AFIX    0
C30   1   -0.163356    0.840013    0.405217    11.00000    0.02338    0.02199 =
        0.02687   -0.00536    0.00080   -0.00171
AFIX   43
H30   2   -0.191082    0.807058    0.459346    11.00000   -1.20000
AFIX    0
C31   1    0.178612    0.795597    0.469403    11.00000    0.01934    0.01538 =
        0.02362   -0.00344    0.00171    0.00598
C32   1    0.217699    0.797498    0.554305    11.00000    0.02973    0.02622 =
        0.02588   -0.00032    0.00046   -0.00095
AFIX   43
H32   2    0.171829    0.737199    0.593630    11.00000   -1.20000
AFIX    0
C33   1    0.321103    0.883986    0.583975    11.00000    0.03781    0.04261 =
        0.03012   -0.00827   -0.00758   -0.00243
AFIX   43
H33   2    0.344264    0.882303    0.642531    11.00000   -1.20000
AFIX    0
C34   1    0.389761    0.971853    0.528634    11.00000    0.02646    0.03346 =
        0.04641   -0.00822   -0.00513   -0.00535
AFIX   43
H34   2    0.459935    1.031896    0.548663    11.00000   -1.20000
AFIX    0
C35   1    0.355837    0.971931    0.444051    11.00000    0.02554    0.02935 =
        0.04344    0.00057    0.00219   -0.00524
AFIX   43
H35   2    0.403327    1.031396    0.405174    11.00000   -1.20000
AFIX    0
C36   1    0.252767    0.885704    0.415343    11.00000    0.02414    0.02575 =
        0.02944    0.00149    0.00040   -0.00232
AFIX   43
H36   2    0.231215    0.887511    0.356539    11.00000   -1.20000
AFIX    0
B2    3    0.059933    0.694367    0.431979    11.00000    0.02226    0.01684 =
        0.01849   -0.00076    0.00481    0.00019
N2    4   -0.017696    0.627498    0.513474    11.00000    0.02750    0.01760 =
        0.02288    0.00019    0.00613   -0.00001
AFIX  137
H44   2   -0.045267    0.705734    0.546154    11.00000   -1.50000
H45   2    0.035857    0.566945    0.544744    11.00000   -1.50000
H46   2   -0.086850    0.572629    0.494844    11.00000   -1.50000
AFIX    0
HKLF    4
END
;
