# Supplementary material for: Ammonia–triphenyl­borane
Source: Acta Crystallogr Sect E Struct Rep Online. 2011 Oct 29;67(Pt 11):o3098. doi: 10.1107/S1600536811044503 (PMC3247484; doi:10.1107/S1600536811044503)
Supplement: Supplementary file 2 [file e-67-o3098-Isup2.hkl]

#
# h,k,l, Fc-squared, Fo-squared, sigma(Fo-squared) and status flag
#
data_I
_shelx_title ' jk1 in P2(1)                                       '
_shelx_refln_list_code   4
_shelx_F_calc_maximum    107.26
_exptl_crystal_F_000     552.00
_reflns_d_resolution_high    0.7709
 
loop_
 _symmetry_equiv_pos_as_xyz
 x,y,z
 -x,1/2+y,-z
 
_cell_length_a 10.36790
_cell_length_b   8.8238
_cell_length_c  15.7591
_cell_angle_alpha   90.000
_cell_angle_beta   90.893
_cell_angle_gamma   90.000
 
_shelx_F_squared_multiplier     0.010
 
loop_
 _refln_index_h
 _refln_index_k
 _refln_index_l
 _refln_F_squared_calc
 _refln_F_squared_meas
 _refln_F_squared_sigma
 _refln_observed_status
 _refln_sint/lambda
   1 -11   0     2982.55     4500.91   1042.32 o   0.62518
   2 -11   0     1546.06     2641.32   1006.78 o   0.63073
   3 -11   0     1660.87     1456.87    983.09 o   0.63989
   0 -10   0       77.80      496.30    564.92 o   0.56665
   1 -10   0      287.56      824.45    459.49 o   0.56870
   2 -10   0     7382.44     6514.50    646.12 o   0.57480
   3 -10   0       93.07      396.01    460.14 o   0.58483
   4 -10   0     1813.58     1604.80    623.58 o   0.59859
   5 -10   0     7960.86     9093.14    882.85 o   0.61583
   6 -10   0     1588.77     1481.40    647.50 o   0.63627
   1  -9   0    23183.69    22031.88    747.03 o   0.51226
   2  -9   0     4360.07     3837.84    524.34 o   0.51903
   3  -9   0    10153.17    11138.57    689.85 o   0.53011
   4  -9   0     5401.64     4249.69    538.19 o   0.54526
   5  -9   0    11352.78    10821.67    710.60 o   0.56413
   6  -9   0     4498.18     3027.84    555.16 o   0.58637
   7  -9   0     4316.60     4722.54    785.14 o   0.61161
   8  -9   0     7639.09     7240.82    849.65 o   0.63951
   0  -8   0     8909.18     8619.51    684.55 o   0.45332
   1  -8   0     8111.59     9034.36    478.83 o   0.45588
   2  -8   0    13267.53    13215.35    555.37 o   0.46347
   3  -8   0    13438.01    13903.26    700.28 o   0.47585
   4  -8   0     4491.90     4404.98    500.10 o   0.49267
   5  -8   0    27454.66    25861.77    959.71 o   0.51347
   6  -8   0     1279.65     1424.20    449.41 o   0.53782
   7  -8   0    18880.39    18279.07    853.15 o   0.56523
   8  -8   0     3006.27     3492.14    689.10 o   0.59530
   9  -8   0     3081.40     5069.44   1208.14 o   0.62764
   1  -7   0     3888.22     4053.67    338.68 o   0.39958
   2  -7   0     6687.15     7541.49    328.33 o   0.40822
   3  -7   0    21439.85    21880.95    645.33 o   0.42222
   4  -7   0    13080.66    12795.44    648.91 o   0.44108
   5  -7   0    27866.95    25054.81    889.56 o   0.46421
   6  -7   0     3240.41     3459.54    449.55 o   0.49100
   7  -7   0     1781.14     2768.33    452.75 o   0.52089
   8  -7   0     3773.47     4463.20    652.64 o   0.55337
   9  -7   0     1306.80     1225.19    601.99 o   0.58802
  10  -7   0     3451.90     3600.72   1030.47 o   0.62447
   0  -6   0   224943.75   240761.53   5405.87 o   0.33999
   1  -6   0     3190.11     3859.92    312.26 o   0.34339
   2  -6   0     4867.80     5028.89    256.09 o   0.35341
   3  -6   0    10024.30    10609.41    348.25 o   0.36950
   4  -6   0    13129.43    12681.41    456.22 o   0.39091
   5  -6   0    59564.67    55764.72   1143.91 o   0.41683
   6  -6   0     5844.22     5723.67    454.87 o   0.44647
   7  -6   0     3712.65     3924.96    420.82 o   0.47915
   8  -6   0     5999.13     4959.97    617.06 o   0.51427
   9  -6   0     3922.00     4590.94    648.87 o   0.55138
  10  -6   0     1179.56      414.56    935.71 o   0.59010
  11  -6   0      237.47        0.00    935.71 o   0.63014
   1  -5   0    43330.18    43270.99    787.59 o   0.28740
   2  -5   0    55496.25    57218.87    948.06 o   0.29930
   3  -5   0    29332.58    30842.57    592.24 o   0.31813
   4  -5   0    14515.43    12579.17    437.25 o   0.34277
   5  -5   0    43590.14    40536.21    879.05 o   0.37206
   6  -5   0     9925.79     9559.49    409.30 o   0.40499
   7  -5   0    39376.82    37622.22    862.41 o   0.44075
   8  -5   0     1424.85     1976.31    382.46 o   0.47870
   9  -5   0     9129.49     8483.64    546.09 o   0.51837
  10  -5   0      234.17        0.00    781.74 o   0.55938
  11  -5   0     1215.57     1788.52    935.71 o   0.60146
  12  -5   0     1015.92      710.67    971.25 o   0.64441
   0  -4   0     4335.98     4850.56    290.41 o   0.22666
   1  -4   0    29574.15    29828.42    579.86 o   0.23173
   2  -4   0    14491.99    14766.49    355.94 o   0.24633
   3  -4   0    86344.70    86071.64   1210.99 o   0.26891
   4  -4   0    11128.05    10398.29    352.39 o   0.29765
   5  -4   0    26144.58    27203.72    571.49 o   0.33096
   6  -4   0      153.37      518.78    199.45 o   0.36759
   7  -4   0    71198.03    67033.34   1127.80 o   0.40665
   8  -4   0     4588.93     5702.93    285.86 o   0.44750
   9  -4   0     1190.98      997.63    366.69 o   0.48970
  10  -4   0     1221.83     1244.61    527.45 o   0.53292
  11  -4   0     1140.98      903.20    593.94 o   0.57694
  12  -4   0     6204.73     7282.51    836.45 o   0.62158
   1  -3   0    31429.31    33605.69    586.50 o   0.17670
   2  -3   0    18829.94    18513.07    334.68 o   0.19546
   3  -3   0   255892.97   263921.91   3441.82 o   0.22324
   4  -3   0    10710.62    11111.20    343.22 o   0.25714
   5  -3   0    53027.03    56689.59    925.05 o   0.29505
   6  -3   0     2299.56     6099.91    473.78 o   0.33563
   7  -3   0     1138.50     1054.43    173.82 o   0.37800
   8  -3   0    26482.79    24682.38    662.28 o   0.42164
   9  -3   0     4308.55     3486.31    316.97 o   0.46618
  10  -3   0     7780.07     7335.00    716.05 o   0.51140
  11  -3   0    11150.77    12211.67    887.67 o   0.55712
  12  -3   0     8237.68     8325.36    854.77 o   0.60323
  13  -3   0      991.21     1850.19    681.63 o   0.64965
   0  -2   0   771936.13   788195.44  13628.22 o   0.11333
   1  -2   0   184565.11   195806.63   2146.48 o   0.12317
   2  -2   0   279418.56   276834.69   3548.40 o   0.14882
   3  -2   0    22024.29    21474.65    399.49 o   0.18379
   4  -2   0    33466.50    33502.05    592.00 o   0.22375
   5  -2   0    27081.93    29196.80    537.37 o   0.26646
   6  -2   0    49529.86    49490.20    960.74 o   0.31079
   7  -2   0     7312.47     8189.55    349.19 o   0.35613
   8  -2   0    32946.51    30998.13    700.80 o   0.40215
   9  -2   0     7351.43     7504.87    461.06 o   0.44863
  10  -2   0     3555.63     2927.20    576.26 o   0.49545
  11  -2   0     5440.80     6302.22    721.53 o   0.54252
  12  -2   0     2571.52     3218.94    686.16 o   0.58977
  13  -2   0     3805.97     5134.95    769.00 o   0.63717
   1  -1   0    20128.52    19033.46    325.90 o   0.07441
   2  -1   0  1150380.38  1097139.00  13803.34 o   0.11188
   3  -1   0    21015.10    20452.76    321.63 o   0.15539
   4  -1   0    17683.67    20301.98    375.81 o   0.20108
   5  -1   0    81439.45    84779.63   1255.95 o   0.24773
   6  -1   0      752.28     1162.70    168.50 o   0.29489
   7  -1   0     3828.86     4145.28    216.34 o   0.34234
   8  -1   0    20321.58    19882.91    651.96 o   0.38999
   9  -1   0    15293.48    14830.09    580.96 o   0.43777
  10  -1   0     4355.66     4901.44    597.52 o   0.48563
  11  -1   0     7567.55     7227.50    714.29 o   0.53357
  12  -1   0     4058.63     3580.95    677.94 o   0.58155
  13  -1   0     2074.24      698.82   1042.32 o   0.62957
   1   0   0    19834.54    17862.34    368.90 o   0.04823
   2   0   0   117060.33   115488.66   1283.16 o   0.09646
   3   0   0     4254.35     4103.66    129.51 o   0.14469
   4   0   0   302243.38   300784.09   3302.49 o   0.19293
   5   0   0     8717.85     8712.52    239.05 o   0.24116
   6   0   0    11388.20    11764.46    302.38 o   0.28939
   7   0   0    10682.37    11769.98    444.76 o   0.33762
   8   0   0      280.65       41.79    216.91 o   0.38585
   9   0   0     5593.62     5660.44    357.73 o   0.43408
  10   0   0      582.95      174.93    453.34 o   0.48232
  11   0   0    12609.05    14069.67    898.32 o   0.53055
  12   0   0     5726.69     6135.45   1184.45 o   0.57878
  13   0   0       91.48        0.00    923.87 o   0.62701
   1   1   0    20131.06    19518.43    280.63 o   0.07441
   2   1   0  1150430.88  1096652.00  11914.05 o   0.11188
   3   1   0    21014.82    20536.77    309.79 o   0.15539
   4   1   0    17677.55    19295.11    337.64 o   0.20108
   5   1   0    81459.34    82567.48   1146.61 o   0.24773
   6   1   0      751.91     1005.90    146.33 o   0.29489
   7   1   0     3825.07     3837.68    219.07 o   0.34234
   8   1   0    20339.56    20201.74    469.72 o   0.38999
   9   1   0    15281.96    15621.20    457.01 o   0.43777
  10   1   0     4359.23     5551.86    575.94 o   0.48563
  11   1   0     7572.75     6917.18   1148.92 o   0.53357
  12   1   0     4060.27     3790.24   1125.23 o   0.58155
  13   1   0     2074.77        0.00   1054.16 o   0.62957
   0   2   0   771938.81   784767.31  10648.99 o   0.11333
   1   2   0   184601.75   194185.53   2152.08 o   0.12317
   2   2   0   279410.44   281377.09   2892.80 o   0.14882
   3   2   0    22004.25    21805.74    337.62 o   0.18379
   4   2   0    33472.43    34214.07    562.49 o   0.22375
   5   2   0    27085.43    29076.53    553.86 o   0.26646
   6   2   0    49547.83    50298.93    834.85 o   0.31079
   7   2   0     7314.89     7726.88    287.98 o   0.35613
   8   2   0    32931.87    29495.69    607.38 o   0.40215
   9   2   0     7348.33     6975.43    298.32 o   0.44863
  10   2   0     3549.47     2475.50    829.11 o   0.49545
  11   2   0     5438.42     3754.70   1006.78 o   0.54252
  12   2   0     2567.63     3115.10   1137.07 o   0.58977
  13   2   0     3803.99     6313.11   1338.43 o   0.63717
   1   3   0    31428.85    32657.86    417.46 o   0.17670
   2   3   0    18820.02    18516.89    321.20 o   0.19546
   3   3   0   255945.95   271327.47   3171.56 o   0.22324
   4   3   0    10705.04    11505.84    281.68 o   0.25714
   5   3   0    53031.73    54477.03   1064.72 o   0.29505
   7   3   0     1137.80     1280.52    252.48 o   0.37800
   8   3   0    26453.43    25081.18    664.16 o   0.42164
   9   3   0     4306.23     4232.13    622.14 o   0.46618
  10   3   0     7785.87     6437.30    728.51 o   0.51140
  11   3   0    11152.87    12685.45   1468.72 o   0.55712
  12   3   0     8243.09     9712.48   1456.87 o   0.60323
  13   3   0      992.14      118.44   1030.47 o   0.64965
   0   4   0     4333.18     4807.04    262.92 o   0.22666
   1   4   0    29544.99    29990.80    462.21 o   0.23173
   2   4   0    14494.12    14390.29    333.45 o   0.24633
   3   4   0    86331.63    87463.35   1129.79 o   0.26891
   4   4   0    11120.69    11225.15    327.41 o   0.29765
   5   4   0    26156.02    25264.24    649.93 o   0.33096
   6   4   0      152.99       69.79    285.00 o   0.36759
   7   4   0    71167.54    65547.84   1531.59 o   0.40665
   8   4   0     4591.74     5111.48    380.47 o   0.44750
   9   4   0     1192.08     1557.33    571.47 o   0.48970
  10   4   0     1223.51     1462.17    617.46 o   0.53292
  11   4   0     1139.69      911.27    666.11 o   0.57694
  12   4   0     6200.34     7319.89   1326.58 o   0.62158
   1   5   0    43334.99    44067.12    730.53 o   0.28740
   2   5   0    55497.93    56769.91    968.77 o   0.29930
   3   5   0    29342.20    30038.96    630.38 o   0.31813
   4   5   0    14510.30    12966.41    439.96 o   0.34277
   5   5   0    43584.75    41460.01    926.99 o   0.37206
   6   5   0     9930.54    10636.65    473.57 o   0.40499
   7   5   0    39362.15    38188.87    922.03 o   0.44075
   8   5   0     1425.02      922.78    542.81 o   0.47870
   9   5   0     9137.79     8462.89    837.41 o   0.51837
  10   5   0      233.69      901.46    628.97 o   0.55938
  11   5   0     1218.75     1107.43    699.00 o   0.60146
  12   5   0     1017.66      576.24    709.90 o   0.64441
   0   6   0   225028.09   231175.39   5298.23 o   0.33999
   1   6   0     3188.42     3632.64    299.88 o   0.34339
   2   6   0     4871.03     5007.81    318.47 o   0.35341
   3   6   0    10020.88    10698.38    436.37 o   0.36950
   4   6   0    13129.51    12261.12    469.28 o   0.39091
   5   6   0    59575.97    58033.27   1390.16 o   0.41683
   6   6   0     5838.39     6423.85    501.54 o   0.44647
   7   6   0     3712.78     3521.38    456.90 o   0.47915
   8   6   0     6001.60     4928.95    694.80 o   0.51427
   9   6   0     3920.09     3390.40    713.12 o   0.55138
  10   6   0     1179.28     2167.47    691.38 o   0.59010
  11   6   0      236.81      184.46    636.94 o   0.63014
   1   7   0     3886.65     4215.16    445.21 o   0.39958
   2   7   0     6681.50     6424.12    506.51 o   0.40822
   3   7   0    21426.48    21688.94    872.90 o   0.42222
   4   7   0    13077.00    13347.51    705.53 o   0.44108
   5   7   0    27859.08    27755.85   1009.58 o   0.46421
   6   7   0     3235.53     3657.96    495.19 o   0.49100
   7   7   0     1782.61     2439.96    912.03 o   0.52089
   8   7   0     3772.24     2428.12    935.71 o   0.55337
   9   7   0     1306.53     1871.43    923.87 o   0.58802
  10   7   0     3457.20     3932.37   1089.69 o   0.62447
   0   8   0     8903.65     9570.35    900.18 o   0.45332
   1   8   0     8116.31     8362.21    594.65 o   0.45588
   2   8   0    13278.50    13935.60    728.51 o   0.46347
   3   8   0    13423.89    14255.37    743.15 o   0.47585
   4   8   0     4492.90     4533.98    523.57 o   0.49267
   5   8   0    27449.03    25986.81   1646.38 o   0.51347
   6   8   0     1280.87     1492.41    840.96 o   0.53782
   7   8   0    18880.83    19472.34   1610.85 o   0.56523
   8   8   0     3006.05     4050.82   1066.00 o   0.59530
   9   8   0     3082.83     4311.39   1196.29 o   0.62764
   1   9   0    23189.64    21727.02    982.79 o   0.51226
   2   9   0     4362.56     4923.97    554.65 o   0.51903
   3   9   0    10157.59     8918.90   1077.85 o   0.53011
   4   9   0     5396.95     4702.26    923.87 o   0.54526
   5   9   0    11360.00    12768.36   1314.74 o   0.56413
   6   9   0     4502.28     6573.69   1160.76 o   0.58637
   7   9   0     4317.29     3861.30   1042.32 o   0.61161
   8   9   0     7637.29     7746.30   1267.36 o   0.63951
   0  10   0       76.94      651.45    722.51 o   0.56665
   1  10   0      289.48      296.11    722.51 o   0.56870
   2  10   0     7389.55     6751.36   1054.16 o   0.57480
   3  10   0       93.38        0.00    722.51 o   0.58483
   4  10   0     1814.10     1066.00    935.71 o   0.59859
   5  10   0     7957.73     6301.27   1208.14 o   0.61583
   6  10   0     1589.79      994.94   1030.47 o   0.63627
   2  11   0     1544.40     2037.25    912.03 o   0.63073
   3  11   0     1663.60      556.69    864.65 o   0.63989
  -3 -11   1     2189.16     2368.90    994.94 o   0.64056
  -2 -11   1      441.20      509.31    840.96 o   0.63146
  -1 -11   1     8154.47     7580.47   1160.76 o   0.62594
   1 -11   1    23523.84    26353.99   1847.74 o   0.62602
   2 -11   1     2397.07     2878.21    983.09 o   0.63161
   3 -11   1      381.55      485.62    959.40 o   0.64079
  -6 -10   1     1622.20      958.38    631.96 o   0.63683
  -5 -10   1     1647.55     2004.85    668.53 o   0.61646
  -4 -10   1     2779.77     2434.37    690.62 o   0.59927
  -3 -10   1     1223.35     1050.14    507.84 o   0.58557
  -2 -10   1     6071.11     6285.15    612.69 o   0.57559
  -1 -10   1    14640.08    14001.21    787.76 o   0.56954
   0 -10   1     4688.67     4630.75    470.56 o   0.56754
   1 -10   1      832.93      788.88    464.11 o   0.56962
   2 -10   1     1917.99     2750.69    533.13 o   0.57576
   3 -10   1      937.44      875.90    521.53 o   0.58581
   4 -10   1     1993.06     1899.68    681.63 o   0.59959
   5 -10   1      552.64      299.16    586.09 o   0.61684
   6 -10   1      597.09      769.22    635.04 o   0.63728
  -8  -9   1     3698.95     3588.88   1160.76 o   0.63999
  -7  -9   1    12388.48    12724.79   1013.00 o   0.61216
  -6  -9   1     1097.32     1159.96    480.84 o   0.58698
  -5  -9   1     5976.05     6248.59    578.37 o   0.56481
  -4  -9   1     2653.16     2521.83    490.85 o   0.54600
  -3  -9   1      686.08      695.41    426.51 o   0.53093
  -2  -9   1    11736.20    10798.22    676.75 o   0.51990
  -1  -9   1     2178.35     2095.93    400.51 o   0.51320
   0  -9   1     2906.30     3062.95    407.38 o   0.51097
   1  -9   1     3150.56     3332.71    408.32 o   0.51329
   2  -9   1     4058.62     3227.05    514.25 o   0.52009
   3  -9   1     4407.85     4522.02    555.82 o   0.53120
   4  -9   1     7734.11     7598.96    636.54 o   0.54635
   5  -9   1     2930.00     1688.96    510.48 o   0.56523
   6  -9   1     2166.19     1467.90    510.92 o   0.58747
   7  -9   1     6678.81     7560.05    862.17 o   0.61271
   8  -9   1     3113.41     3884.76    769.00 o   0.64059
  -9  -8   1     3931.21     3956.06   1125.23 o   0.62810
  -8  -8   1    11594.93    11468.67    929.55 o   0.59582
  -7  -8   1     8168.25     9225.95    646.61 o   0.56583
  -6  -8   1     4834.49     4941.20    538.66 o   0.53848
  -5  -8   1    28270.75    25463.04    955.25 o   0.51422
  -4  -8   1    17165.34    17686.62    796.35 o   0.49349
  -3  -8   1    17028.70    16154.64    768.05 o   0.47676
  -2  -8   1     1199.30     1229.01    327.76 o   0.46445
  -1  -8   1    16040.80    17362.21    621.04 o   0.45693
   0  -8   1      152.33      184.55    293.78 o   0.45443
   1  -8   1     1519.03      901.68    325.46 o   0.45703
   2  -8   1     2440.91     2477.40    349.80 o   0.46466
   3  -8   1     1816.70     2171.66    423.31 o   0.47706
   4  -8   1     7456.05     8188.22    584.60 o   0.49388
   5  -8   1     3874.98     3553.76    509.06 o   0.51469
   6  -8   1     7823.00     7561.17    588.83 o   0.53902
   7  -8   1     4529.87     4899.08    733.26 o   0.56642
   8  -8   1     4224.41     3751.22    711.75 o   0.59646
   9  -8   1     4018.46     4181.10   1172.60 o   0.62878
 -10  -7   1     1020.58     3375.68   1101.54 o   0.62489
  -9  -7   1     5042.09     5494.06    743.68 o   0.58851
  -8  -7   1     2076.00     2470.15    623.97 o   0.55393
  -7  -7   1     2067.03     1895.39    425.94 o   0.52153
  -6  -7   1    15765.95    15228.45    718.88 o   0.49173
  -5  -7   1     3601.94     3798.06    465.95 o   0.46504
  -4  -7   1    11707.30    12292.05    626.78 o   0.44201
  -3  -7   1     1595.30     1202.67    279.40 o   0.42324
  -2  -7   1      579.88      697.51    188.01 o   0.40933
  -1  -7   1     1014.71      541.79    284.40 o   0.40077
   0  -7   1      202.85      207.46    278.68 o   0.39792
   1  -7   1     2669.63     2751.72    317.71 o   0.40089
   2  -7   1     7850.20     7881.50    339.77 o   0.40956
   3  -7   1    70641.66    67948.07   1169.10 o   0.42358
   4  -7   1     7792.40     7847.36    545.32 o   0.44244
   5  -7   1    23340.05    22627.31    849.57 o   0.46555
   6  -7   1     1227.29     1082.61    396.72 o   0.49232
   7  -7   1      276.28      511.19    392.26 o   0.52217
   8  -7   1     4160.13     3873.47    664.39 o   0.55462
   9  -7   1     7604.44     8882.91    802.85 o   0.58924
  10  -7   1      475.32        0.00    805.43 o   0.62566
 -11  -6   1     1752.85     2037.25   1066.00 o   0.63052
 -10  -6   1      236.46        0.00    639.60 o   0.59055
  -9  -6   1      372.09      373.41    503.69 o   0.55191
  -8  -6   1      936.13     1675.35    519.40 o   0.51488
  -7  -6   1     5882.78     4752.92    445.04 o   0.47985
  -6  -6   1     1614.27     1546.66    367.79 o   0.44728
  -5  -6   1    61517.45    56108.80   1139.80 o   0.41775
  -4  -6   1      138.40      269.77    205.66 o   0.39196
  -3  -6   1    32899.13    31770.01    621.75 o   0.37067
  -2  -6   1     6719.19     7132.25    238.87 o   0.35470
  -1  -6   1    14397.59    14016.88    571.50 o   0.34479
   0  -6   1      661.20      541.66    239.58 o   0.34147
   1  -6   1     7355.85     8007.76    388.30 o   0.34493
   2  -6   1     6908.10     6314.70    285.70 o   0.35497
   3  -6   1    16595.07    15973.23    433.14 o   0.37105
   4  -6   1     2576.46     2533.82    199.52 o   0.39244
   5  -6   1    62075.37    59221.31   1189.64 o   0.41832
   6  -6   1     2726.07     2932.24    325.62 o   0.44792
   7  -6   1     3986.97     4886.49    448.38 o   0.48054
   8  -6   1     6423.31     5733.39    657.40 o   0.51562
   9  -6   1       59.07      587.76    523.57 o   0.55268
  10  -6   1     1970.43     2072.79    923.87 o   0.59136
  11  -6   1     4679.54     4868.08   1184.45 o   0.63135
 -12  -5   1     1551.10     2747.92   1066.00 o   0.64474
 -11  -5   1      519.17      379.02    876.49 o   0.60186
 -10  -5   1     7837.57     6857.96   1137.07 o   0.55985
  -9  -5   1      668.30     1043.93    392.30 o   0.51892
  -8  -5   1    12505.70    13315.66    547.61 o   0.47935
  -7  -5   1    10591.83     9719.19    389.98 o   0.44151
  -6  -5   1    35198.48    34191.48    718.22 o   0.40588
  -5  -5   1    57215.30    55115.58    985.06 o   0.37309
  -4  -5   1    55759.28    53673.01    952.44 o   0.34396
  -3  -5   1      138.14      322.70    141.90 o   0.31949
  -2  -5   1    10038.74    10125.89    284.53 o   0.30081
  -1  -5   1     5399.91     5671.86    233.89 o   0.28906
   0  -5   1    16877.44    17426.57    391.99 o   0.28510
   1  -5   1    17677.12    17845.69    459.19 o   0.28923
   2  -5   1    63720.19    68182.17   1116.39 o   0.30113
   3  -5   1    30503.43    31343.04    607.95 o   0.31994
   4  -5   1     7083.29     7972.51    355.75 o   0.34452
   5  -5   1     7494.83     6863.06    358.33 o   0.37373
   6  -5   1    34435.62    33021.31    773.83 o   0.40659
   7  -5   1     3538.03     3242.91    315.64 o   0.44227
   8  -5   1     8228.78     7811.41    511.56 o   0.48015
   9  -5   1     7423.44     7668.38    546.39 o   0.51975
  10  -5   1    12585.18    12687.65    888.67 o   0.56070
  11  -5   1     2874.01     1989.87    971.25 o   0.60273
  12  -5   1     4402.02     5851.18   1196.29 o   0.64563
 -12  -4   1       88.84       24.02    607.17 o   0.62193
 -11  -4   1     2143.20     2365.60    623.58 o   0.57735
 -10  -4   1    10493.00    10534.08    797.64 o   0.53342
  -9  -4   1     2145.18     2587.47    350.46 o   0.49029
  -8  -4   1     9245.78     9474.36    360.23 o   0.44820
  -7  -4   1    19488.84    18622.72    492.25 o   0.40747
  -6  -4   1    37143.35    38226.20    729.64 o   0.36857
  -5  -4   1    15963.39    15027.97    422.96 o   0.33211
  -4  -4   1    18985.50    20120.16    472.20 o   0.29902
  -3  -4   1    60506.04    61512.06   1021.65 o   0.27051
  -2  -4   1    51012.71    56599.89    784.88 o   0.24818
  -1  -4   1    26474.38    25919.24    437.00 o   0.23380
   0  -4   1    38792.10    39689.01    703.70 o   0.22887
   1  -4   1    28644.58    30259.66    576.34 o   0.23400
   2  -4   1     2989.49     2792.89    181.13 o   0.24856
   3  -4   1      263.52      360.66    139.76 o   0.27104
   4  -4   1   116276.02   121400.94   2068.16 o   0.29965
   5  -4   1     2381.15     3158.58    266.09 o   0.33283
   6  -4   1     8525.34     8542.17    373.64 o   0.36934
   7  -4   1    13461.94    13498.54    467.94 o   0.40829
   8  -4   1    33833.75    33504.20    968.08 o   0.44905
   9  -4   1     5533.73     4977.86    457.71 o   0.49116
  10  -4   1     3350.35     2984.81    619.60 o   0.53431
  11  -4   1      834.15     1553.22    593.94 o   0.57826
  12  -4   1     1538.36     2164.66    682.95 o   0.62285
 -13  -3   1     5527.48     6163.08    851.21 o   0.64994
 -12  -3   1     5693.65     6396.78    787.15 o   0.60359
 -11  -3   1     4983.36     5742.53    710.57 o   0.55755
 -10  -3   1    12583.97    13766.23    886.72 o   0.51192
  -9  -3   1     1269.06     1361.62    293.65 o   0.46680
  -8  -3   1     4672.58     4185.40    328.24 o   0.42238
  -7  -3   1     9629.83     9999.96    324.58 o   0.37889
  -6  -3   1    51972.11    50544.76    863.36 o   0.33670
  -5  -3   1    15004.19    13697.50    376.48 o   0.29635
  -4  -3   1      227.35       69.61    160.43 o   0.25872
  -3  -3   1    23243.46    24500.45    539.99 o   0.22516
  -2  -3   1   190789.20   195017.91   2309.24 o   0.19777
  -1  -3   1    10707.67    11361.98    298.55 o   0.17940
   0  -3   1   157287.13   161865.59   1813.72 o   0.17293
   1  -3   1    10019.12    10434.41    278.68 o   0.17966
   2  -3   1     2092.11     2448.24    144.72 o   0.19826
   3  -3   1     4879.18     5316.06    246.50 o   0.22580
   4  -3   1    59965.03    64084.41   1174.03 o   0.25945
   5  -3   1     9218.44     8966.85    309.16 o   0.29715
   6  -3   1    37965.36    39154.81    711.44 o   0.33755
   7  -3   1     3411.92     3081.76    227.58 o   0.37977
   8  -3   1    63366.39    61565.80   1401.01 o   0.42328
   9  -3   1     9584.35     8756.26    500.02 o   0.46772
  10  -3   1    17307.54    16712.57    946.41 o   0.51285
  11  -3   1     5018.55     7853.94    769.30 o   0.55849
  12  -3   1     2570.36     1700.37    640.34 o   0.60454
 -13  -2   1     3968.34     5965.54    809.17 o   0.63747
 -12  -2   1     4825.97     5428.46    753.64 o   0.59014
 -11  -2   1    10182.79     9795.76    795.69 o   0.54296
 -10  -2   1    24621.40    21957.46   1099.42 o   0.49599
  -9  -2   1     4267.97     3883.28    288.75 o   0.44928
  -8  -2   1    25859.83    24430.13    627.21 o   0.40293
  -7  -2   1     5125.32     5312.73    300.92 o   0.35708
  -6  -2   1     2019.31     2355.29    167.41 o   0.31195
  -5  -2   1     1582.49     1592.21    166.88 o   0.26790
  -4  -2   1    18464.19    19227.83    406.84 o   0.22557
  -3  -2   1    23065.40    23334.13    415.56 o   0.18613
  -2  -2   1   226448.56   220533.17   2604.19 o   0.15186
  -1  -2   1    23281.03    23013.35    394.40 o   0.12700
   0  -2   1   430396.53   440904.19   4483.67 o   0.11769
   1  -2   1   198177.70   199827.02   2353.80 o   0.12738
   2  -2   1   531257.50   541484.00   6334.15 o   0.15248
   3  -2   1   134731.23   140514.50   1825.88 o   0.18690
   4  -2   1   107952.06   110471.70   1355.22 o   0.22641
   5  -2   1     4695.63     5480.17    194.57 o   0.26879
   6  -2   1    30347.25    32013.17    674.50 o   0.31286
   7  -2   1     1851.12     1859.93    225.40 o   0.35801
   8  -2   1    33991.89    33186.54    723.62 o   0.40387
   9  -2   1    32309.04    32845.72   1239.21 o   0.45023
  10  -2   1    14254.85    13005.86    823.41 o   0.49695
  11  -2   1     2602.12     1793.01    585.09 o   0.54393
  12  -2   1     3082.76     3092.55    674.53 o   0.59111
  13  -2   1    10664.67    10494.22   1362.12 o   0.63845
 -13  -1   1     5110.63     7793.67   1314.74 o   0.62987
 -12  -1   1     2097.66     1575.59    613.49 o   0.58192
 -11  -1   1     1384.87     1643.21    554.94 o   0.53402
 -10  -1   1    19723.09    19751.95    982.79 o   0.48618
  -9  -1   1      235.67      113.86    293.87 o   0.43843
  -8  -1   1     7618.24     7228.62    418.32 o   0.39079
  -7  -1   1     1096.59      759.48    180.94 o   0.34333
  -6  -1   1     4350.72     4050.54    230.43 o   0.29610
  -5  -1   1     8233.84     8436.78    306.19 o   0.24927
  -4  -1   1    22387.56    20179.64    428.89 o   0.20310
  -3  -1   1    18020.44    17193.20    301.02 o   0.15815
  -2  -1   1   126931.88   121691.65   1610.28 o   0.11588
  -1  -1   1   124705.23   122760.50   1581.61 o   0.08060
   0  -1   1    16748.50    16226.95    568.54 o   0.06494
   1  -1   1       35.41      175.66     77.15 o   0.08119
   2  -1   1   277569.19   269361.09   3423.99 o   0.11670
   3  -1   1    91587.88    85901.45    988.89 o   0.15905
   4  -1   1    63218.42    64127.05    820.06 o   0.20403
   5  -1   1    59076.21    62462.45    961.63 o   0.25023
   6  -1   1     7638.74     7886.44    281.46 o   0.29707
   7  -1   1    12726.02    11826.89    340.32 o   0.34430
   8  -1   1     8181.53     7554.63    408.82 o   0.39177
   9  -1   1    34825.49    35503.80   1279.71 o   0.43940
  10  -1   1     2462.66     1966.04    544.71 o   0.48716
  11  -1   1     4378.77     4710.98    628.97 o   0.53500
  12  -1   1     2821.58     3340.93    659.83 o   0.58290
  13  -1   1     2223.53     1670.07   1077.85 o   0.63086
 -13   0   1      125.72      201.36   1054.16 o   0.62732
 -12   0   1      642.66     2665.01   1030.47 o   0.57915
 -11   0   1     7446.93     8742.99    756.97 o   0.53100
 -10   0   1        2.09        0.00    442.42 o   0.48287
  -9   0   1     4583.85     4005.09    357.38 o   0.43475
  -8   0   1      336.78      378.62    258.52 o   0.38666
  -7   0   1        4.88        0.00    195.16 o   0.33862
  -6   0   1     2707.15     2684.72    170.63 o   0.29063
  -5   0   1    51971.91    51596.84    635.21 o   0.24275
  -4   0   1     1509.50     1635.31    122.06 o   0.19503
  -3   0   1    33774.95    27734.52    356.69 o   0.14765
  -2   0   1     5242.18     4587.95    112.31 o   0.10108
  -1   0   1   303305.63   274859.53   4255.23 o   0.05732
   0   0   1     4583.89     4441.68    225.05 o   0.03173
   1   0   1   936285.38   816009.56  11425.41 o   0.05815
   2   0   1     2811.31     2533.75     94.00 o   0.10202
   3   0   1   162180.63   146070.38   1652.64 o   0.14862
   4   0   1     2457.95     2701.18    129.55 o   0.19601
   5   0   1   186589.67   180459.19   3331.49 o   0.24373
   6   0   1    15296.84    14340.47    378.60 o   0.29162
   7   0   1     1840.75     2430.28    234.08 o   0.33960
   8   0   1      674.80      113.54    198.58 o   0.38765
   9   0   1     4036.14     3632.58    305.10 o   0.43574
  10   0   1     2964.68     2030.98    532.13 o   0.48385
  11   0   1     8987.26     9297.45    767.52 o   0.53199
  12   0   1       51.41      106.60    959.40 o   0.58014
  13   0   1        6.45        0.00    994.94 o   0.62831
 -13   1   1     5109.96     5365.55   1338.43 o   0.62987
 -12   1   1     2095.78     2534.72   1077.85 o   0.58192
 -11   1   1     1386.51      544.85    817.27 o   0.53402
 -10   1   1    19733.66    20840.78    961.32 o   0.48618
  -9   1   1      235.06      453.85    206.84 o   0.43843
  -8   1   1     7614.97     7639.18    310.47 o   0.39079
  -7   1   1     1099.74     1283.72    190.93 o   0.34333
  -6   1   1     4354.96     4463.27    200.51 o   0.29610
  -5   1   1     8241.70     9197.74    263.34 o   0.24927
  -4   1   1    22388.25    20726.73    321.84 o   0.20310
  -3   1   1    18019.13    16559.08    248.32 o   0.15815
  -2   1   1   126964.28   125069.42   1302.97 o   0.11588
  -1   1   1   124694.75   122766.78   1582.28 o   0.08060
   0   1   1    16748.41    16241.18    275.96 o   0.06494
   1   1   1       35.26      169.92     76.10 o   0.08119
   2   1   1   277573.34   269773.78   2781.89 o   0.11670
   3   1   1    91580.34    86082.33   1065.12 o   0.15905
   4   1   1    63237.23    63072.32    815.11 o   0.20403
   5   1   1    59091.97    61304.25   1061.81 o   0.25023
   6   1   1     7619.17     8030.64    238.55 o   0.29707
   7   1   1    12738.98    11987.87    337.87 o   0.34430
   8   1   1     8170.55     8998.69    400.38 o   0.39177
   9   1   1    34818.38    35367.34   1202.95 o   0.43940
  10   1   1     2465.46     2024.12    492.94 o   0.48716
  11   1   1     4377.13     5140.51   1006.78 o   0.53500
  12   1   1     2823.80     2996.66   1089.69 o   0.58290
  13   1   1     2224.26     1752.98   1054.16 o   0.63086
 -13   2   1     3966.23     4962.84   1243.67 o   0.63747
 -12   2   1     4827.15     5318.18   1219.98 o   0.59014
 -11   2   1    10184.10     8433.28   1267.36 o   0.54296
 -10   2   1    24616.25    25800.79   1201.78 o   0.49599
  -9   2   1     4262.85     3449.24    267.44 o   0.44928
  -8   2   1    25850.23    25362.82    557.86 o   0.40293
  -7   2   1     5126.31     5150.19    256.10 o   0.35708
  -6   2   1     2021.95     2175.36    153.75 o   0.31195
  -5   2   1     1582.14     1590.60    125.10 o   0.26790
  -4   2   1    18490.13    19073.36    342.05 o   0.22557
  -3   2   1    23076.10    22768.67    421.79 o   0.18613
  -2   2   1   226416.28   217972.78   2423.50 o   0.15186
  -1   2   1    23282.21    22472.81    351.58 o   0.12700
   0   2   1   430392.88   441965.72   4759.37 o   0.11769
   1   2   1   198204.08   200748.97   2360.90 o   0.12738
   2   2   1   531259.88   543615.19   5879.63 o   0.15248
   3   2   1   134707.47   138591.13   1824.37 o   0.18690
   4   2   1   107967.13   110921.70   1482.88 o   0.22641
   5   2   1     4688.15     6132.65    230.74 o   0.26879
   6   2   1    30366.30    30958.31    577.07 o   0.31286
   7   2   1     1848.97     1959.46    182.67 o   0.35801
   8   2   1    33990.73    32056.73    623.44 o   0.40387
   9   2   1    32288.80    31836.90    838.51 o   0.45023
  10   2   1    14251.08    14000.19   1302.89 o   0.49695
  11   2   1     2600.69     2108.32    912.03 o   0.54393
  12   2   1     3084.62     2499.19   1018.63 o   0.59111
  13   2   1    10658.95    13313.21   1575.32 o   0.63845
 -13   3   1     5533.14     7177.76   1480.56 o   0.64994
 -12   3   1     5693.92     7177.76   1338.43 o   0.60359
 -11   3   1     4991.45     3960.50    754.03 o   0.55755
 -10   3   1    12581.26    14089.85    962.76 o   0.51192
  -9   3   1     1266.04      830.02    347.33 o   0.46680
  -8   3   1     4670.43     3779.55    326.30 o   0.42238
  -7   3   1     9618.80     8156.78    398.46 o   0.37889
  -6   3   1    51982.68    49821.46    985.51 o   0.33670
  -5   3   1    15008.23    13901.61    319.85 o   0.29635
  -4   3   1      227.54      140.82    138.30 o   0.25872
  -3   3   1    23227.49    24345.31    393.38 o   0.22516
  -2   3   1   190790.38   188985.27   2710.69 o   0.19777
  -1   3   1    10710.70    11267.36    273.67 o   0.17940
   0   3   1   157303.75   161409.13   1805.11 o   0.17293
   1   3   1    10010.12     9922.86    216.03 o   0.17966
   2   3   1     2089.70     2540.72    178.95 o   0.19826
   3   3   1     4882.19     5551.77    196.77 o   0.22580
   4   3   1    59981.57    66589.59    885.52 o   0.25945
   5   3   1     9231.21     9943.59    299.26 o   0.29715
   6   3   1    37975.40    38147.43    976.84 o   0.33755
   7   3   1     3403.39     3110.06    275.85 o   0.37977
   8   3   1    63364.55    60658.18   1033.76 o   0.42328
   9   3   1     9577.62     8417.36    741.88 o   0.46772
  10   3   1    17310.56    16398.32    999.56 o   0.51285
  11   3   1     5011.78     4275.86   1148.92 o   0.55849
  12   3   1     2569.24     1705.61   1018.63 o   0.60454
 -12   4   1       89.16        0.00    656.99 o   0.62193
 -11   4   1     2141.21     3121.22    746.75 o   0.57735
 -10   4   1    10487.97     8987.53    884.82 o   0.53342
  -9   4   1     2147.82     2473.45    605.23 o   0.49029
  -8   4   1     9239.67     9458.70    454.52 o   0.44820
  -7   4   1    19485.71    17813.34    743.01 o   0.40747
  -6   4   1    37118.66    36353.16    694.85 o   0.36857
  -5   4   1    15954.81    15400.08    436.96 o   0.33211
  -4   4   1    18990.00    19400.07    467.16 o   0.29902
  -3   4   1    60544.09    63718.29   1005.89 o   0.27051
  -2   4   1    51059.17    57384.69    925.02 o   0.24818
  -1   4   1    26463.05    26365.28    521.82 o   0.23380
   0   4   1    38760.11    40515.28    709.77 o   0.22887
   1   4   1    28636.72    29742.35    461.71 o   0.23400
   2   4   1     2985.21     2783.17    187.85 o   0.24856
   3   4   1      263.29      240.65    161.85 o   0.27104
   4   4   1   116254.14   124082.74   1695.02 o   0.29965
   5   4   1     2381.77     2754.82    246.42 o   0.33283
   6   4   1     8520.23     8595.58    394.36 o   0.36934
   7   4   1    13468.67    14263.81    506.42 o   0.40829
   8   4   1    33835.99    32995.79    702.33 o   0.44905
   9   4   1     5531.87     5137.60    690.62 o   0.49116
  10   4   1     3351.47     3093.91    668.61 o   0.53431
  11   4   1      832.30        0.00    876.49 o   0.57826
  12   4   1     1539.80       47.38    971.25 o   0.62285
 -12   5   1     1554.79     1009.17    750.19 o   0.64474
 -11   5   1      520.52      615.31    685.86 o   0.60186
 -10   5   1     7824.79     7361.22    833.54 o   0.55985
  -9   5   1      667.99      369.63    588.30 o   0.51892
  -8   5   1    12510.36    11995.81    646.70 o   0.47935
  -7   5   1    10593.51     9018.43    562.73 o   0.44151
  -6   5   1    35182.25    35329.56   1024.56 o   0.40588
  -5   5   1    57230.88    56143.72   1142.34 o   0.37309
  -4   5   1    55744.79    55767.10   1275.91 o   0.34396
  -3   5   1      137.80      130.35    199.51 o   0.31949
  -2   5   1    10037.95    10168.13    384.70 o   0.30081
  -1   5   1     5395.29     6036.18    256.75 o   0.28906
   0   5   1    16878.98    18213.54    427.95 o   0.28510
   1   5   1    17669.88    17862.20    426.27 o   0.28923
   2   5   1    63731.51    70336.34   1255.91 o   0.30113
   3   5   1    30490.78    31195.40    739.93 o   0.31994
   4   5   1     7090.97     7140.22    375.88 o   0.34452
   5   5   1     7490.07     7344.06    389.65 o   0.37373
   6   5   1    34435.48    31683.71    814.39 o   0.40659
   7   5   1     3534.95     3652.53    355.07 o   0.44227
   8   5   1     8239.21     7575.34    722.69 o   0.48015
   9   5   1     7424.43     6822.19    756.27 o   0.51975
  10   5   1    12574.72    13019.27    998.72 o   0.56070
  11   5   1     2875.65     1305.42    731.90 o   0.60273
  12   5   1     4406.06     6526.31   1338.43 o   0.64563
 -11   6   1     1753.74      805.12    708.52 o   0.63052
 -10   6   1      235.70      511.68    669.51 o   0.59055
  -9   6   1      371.74      831.27    639.69 o   0.55191
  -8   6   1      935.81      124.37    527.65 o   0.51488
  -7   6   1     5886.54     5887.29    636.94 o   0.47985
  -6   6   1     1612.96     1918.42    486.52 o   0.44728
  -5   6   1    61501.79    56881.40   1284.62 o   0.41775
  -4   6   1      138.11      417.45    250.34 o   0.39196
  -3   6   1    32893.41    31401.28    740.88 o   0.37067
  -2   6   1     6721.52     6914.87    359.07 o   0.35470
  -1   6   1    14387.77    14765.41    489.85 o   0.34479
   0   6   1      660.72      569.43    239.10 o   0.34147
   1   6   1     7373.43     7886.85    372.44 o   0.34493
   2   6   1     6907.63     6046.03    352.50 o   0.35497
   3   6   1    16619.45    16026.10    535.32 o   0.37105
   4   6   1     2573.50     2541.39    267.12 o   0.39244
   5   6   1    62073.27    58735.66   1232.64 o   0.41832
   6   6   1     2729.58     3219.34    424.43 o   0.44792
   7   6   1     3986.69     4649.75    477.61 o   0.48054
   8   6   1     6422.53     6313.11    762.15 o   0.51562
   9   6   1       59.21        0.00    553.14 o   0.55268
  10   6   1     1968.03     2198.75    705.78 o   0.59136
  11   6   1     4678.39     3888.31    799.81 o   0.63135
 -10   7   1     1023.75     1681.92    971.25 o   0.62489
  -9   7   1     5049.07     6419.71   1184.45 o   0.58851
  -8   7   1     2074.61     1741.14    947.56 o   0.55393
  -7   7   1     2070.24     2203.07    852.80 o   0.52153
  -6   7   1    15761.12    15954.53   1338.43 o   0.49173
  -5   7   1     3601.96     4015.28    840.96 o   0.46504
  -4   7   1    11701.71    11936.36    643.14 o   0.44201
  -3   7   1     1593.78     1632.83    389.35 o   0.42324
  -2   7   1      579.00      664.87    360.92 o   0.40933
  -1   7   1     1015.97      795.71    367.37 o   0.40077
   0   7   1      202.36       82.91    343.39 o   0.39792
   1   7   1     2667.86     1864.92    422.89 o   0.40089
   2   7   1     7853.31     7527.30    548.15 o   0.40956
   3   7   1    70664.97    68783.22   1805.35 o   0.42358
   4   7   1     7787.89     8046.91    585.09 o   0.44244
   5   7   1    23334.10    23763.04    964.56 o   0.46555
   6   7   1     1225.44      971.25    781.74 o   0.49232
   7   7   1      276.13      137.05    531.78 o   0.52217
   8   7   1     4158.40     2285.54    638.70 o   0.55462
   9   7   1     7604.97     7712.92    883.57 o   0.58924
  10   7   1      476.52      846.92    708.21 o   0.62566
  -9   8   1     3931.71     3067.72   1148.92 o   0.62810
  -8   8   1    11598.56    12815.74   1468.72 o   0.59582
  -7   8   1     8169.47     8160.85   1231.83 o   0.56583
  -6   8   1     4834.16     4157.42   1042.32 o   0.53848
  -5   8   1    28271.25    28284.64   1634.54 o   0.51422
  -4   8   1    17171.21    17174.51   1326.58 o   0.49349
  -3   8   1    17022.60    15966.09    765.49 o   0.47676
  -2   8   1     1194.78      872.07    406.59 o   0.46445
  -1   8   1    16052.77    14465.91    764.66 o   0.45693
   0   8   1      155.08        0.00    384.99 o   0.45443
   1   8   1     1523.37     1129.77    429.81 o   0.45703
   2   8   1     2433.50     2667.77    458.02 o   0.46466
   3   8   1     1814.73     1713.61    446.61 o   0.47706
   4   8   1     7445.91     7120.11    628.46 o   0.49388
   5   8   1     3871.26     3682.13    536.82 o   0.51469
   6   8   1     7818.43     7236.98   1113.38 o   0.53902
   7   8   1     4531.98     5010.22   1018.63 o   0.56642
   8   8   1     4224.66     5318.17   1089.69 o   0.59646
   9   8   1     4018.38     3825.77   1101.54 o   0.62878
  -8   9   1     3697.22     3280.92   1077.85 o   0.63999
  -7   9   1    12390.39    11465.47   1445.03 o   0.61216
  -6   9   1     1098.10      994.94    959.40 o   0.58698
  -5   9   1     5979.22     6088.07   1042.32 o   0.56481
  -4   9   1     2652.99     3517.81    912.03 o   0.54600
  -3   9   1      684.89     1208.14    781.74 o   0.53093
  -2   9   1    11742.00    11797.11   1125.23 o   0.51990
  -1   9   1     2179.18     2684.17    497.99 o   0.51320
   0   9   1     2907.21     3505.66    510.07 o   0.51097
   1   9   1     3146.96     3388.69    534.26 o   0.51329
   2   9   1     4056.41     4056.84    554.65 o   0.52009
   3   9   1     4406.20     3725.29    563.06 o   0.53120
   4   9   1     7731.23     6727.67    994.94 o   0.54635
   5   9   1     2933.51     1764.83    923.87 o   0.56523
   6   9   1     2167.62     1397.65    876.49 o   0.58747
   7   9   1     6676.23     6692.14   1160.76 o   0.61271
   8   9   1     3113.83     4098.19   1172.60 o   0.64059
  -6  10   1     1624.09     2736.08   1125.23 o   0.63683
  -5  10   1     1646.35     1670.07    994.94 o   0.61646
  -4  10   1     2777.44     2060.94    900.18 o   0.59927
  -3  10   1     1222.09     2143.85    864.65 o   0.58557
  -2  10   1     6067.33     5353.71    983.09 o   0.57559
  -1  10   1    14649.12    14521.34   1243.67 o   0.56954
   0  10   1     4691.43     3233.55    829.11 o   0.56754
   1  10   1      830.04      116.62    489.47 o   0.56962
   2  10   1     1915.86     1267.36    805.43 o   0.57576
   3  10   1      938.81      675.14    817.27 o   0.58581
   4  10   1     1989.01     1741.14    912.03 o   0.59959
   5  10   1      553.56      912.03    829.11 o   0.61684
   6  10   1      596.40        0.00    923.87 o   0.63728
  -3  11   1     2190.40     1409.49    923.87 o   0.64056
  -2  11   1      440.06        0.00    805.43 o   0.63146
  -1  11   1     8153.28     7568.63   1137.07 o   0.62594
   3  11   1      381.48     1089.69    923.87 o   0.64079
  -3 -11   2     6912.78     4891.77   1113.38 o   0.64281
  -2 -11   2     1668.06     2368.90    923.87 o   0.63377
  -1 -11   2    10083.21    10814.02   1255.52 o   0.62831
   1 -11   2     7404.89     5993.31   1137.07 o   0.62847
   2 -11   2     1195.95     2143.85    994.94 o   0.63407
   3 -11   2     6208.81     8267.45   1267.36 o   0.64325
  -6 -10   2     3130.51     3245.59    728.49 o   0.63898
  -5 -10   2     5506.54     5225.24    790.64 o   0.61871
  -4 -10   2     9782.09    10810.62    920.26 o   0.60163
  -3 -10   2     4804.72     5378.56    728.51 o   0.58802
  -2 -10   2     3477.17     2324.52    524.16 o   0.57813
  -1 -10   2    17026.85    16700.90    851.21 o   0.57214
   0 -10   2     6557.21     5818.07    504.56 o   0.57019
   1 -10   2     1008.01     1682.18    512.06 o   0.57231
   2 -10   2     1105.70     1523.27    503.73 o   0.57846
   3 -10   2     4197.09     3005.61    706.79 o   0.58851
   4 -10   2     3128.83     2975.77    723.56 o   0.60226
   5 -10   2     6618.51     6206.22    827.13 o   0.61948
   6 -10   2     4232.21     3920.53   1089.69 o   0.63987
  -8  -9   2     2833.26     1788.52   1066.00 o   0.64205
  -7  -9   2     1887.48     1871.43    678.40 o   0.61435
  -6  -9   2       70.93       75.09    453.65 o   0.58931
  -5  -9   2    10381.33    10820.29    730.46 o   0.56727
  -4  -9   2     7373.80     7980.68    637.79 o   0.54859
  -3  -9   2     8088.54     8451.96    647.21 o   0.53363
  -2  -9   2    11936.55    12523.63    721.19 o   0.52271
  -1  -9   2    18074.39    15594.30    643.90 o   0.51608
   0  -9   2     3857.95     3458.67    413.91 o   0.51392
   1  -9   2     7198.81     6428.73    466.15 o   0.51627
   2  -9   2     3439.78     3129.03    489.68 o   0.52308
   3  -9   2    14741.47    13835.14    763.60 o   0.53417
   4  -9   2     2413.11     2465.61    522.06 o   0.54928
   5  -9   2      658.87     1183.23    481.17 o   0.56811
   6  -9   2     6159.11     5652.98    624.37 o   0.59028
   7  -9   2      697.66      476.16    623.58 o   0.61544
   8  -9   2     2039.35     2475.50   1042.32 o   0.64324
  -9  -8   2     6897.57     5922.24   1172.60 o   0.63016
  -8  -8   2     3567.56     2407.11    663.90 o   0.59803
  -7  -8   2    19489.38    19554.31    862.23 o   0.56820
  -6  -8   2      315.08       35.14    388.71 o   0.54102
  -5  -8   2     5120.52     4892.91    543.09 o   0.51692
  -4  -8   2    29817.19    31453.36   1026.62 o   0.49635
  -3  -8   2    32952.37    31451.90   1043.08 o   0.47977
  -2  -8   2     3315.15     4518.91    380.88 o   0.46759
  -1  -8   2     8292.57     8151.44    465.68 o   0.46017
   0  -8   2     4169.37     3790.92    387.91 o   0.45774
   1  -8   2    40322.58    37723.91    938.32 o   0.46038
   2  -8   2     9293.70     9204.86    487.45 o   0.46800
   3  -8   2     2667.01     2435.55    450.03 o   0.48036
   4  -8   2      818.26      440.41    415.63 o   0.49712
   5  -8   2      645.12      791.62    413.46 o   0.51784
   6  -8   2     1795.78     1187.37    434.79 o   0.54207
   7  -8   2     6535.35     5875.03    749.56 o   0.56937
   8  -8   2    13080.72    11895.17    958.50 o   0.59931
   9  -8   2      546.23     1279.20   1054.16 o   0.63152
 -10  -7   2    12680.17    12235.36   1504.25 o   0.62693
  -9  -7   2     3881.09     3200.39    669.51 o   0.59071
  -8  -7   2     4446.39     5958.00    718.96 o   0.55631
  -7  -7   2     4859.49     4601.43    486.60 o   0.52410
  -6  -7   2    76639.16    72152.77   1722.31 o   0.49451
  -5  -7   2    10660.87    10702.70    623.10 o   0.46802
  -4  -7   2     2305.32     1957.84    404.71 o   0.44520
  -3  -7   2     5204.69     5871.74    379.05 o   0.42663
  -2  -7   2     9974.23    10328.00    521.20 o   0.41289
  -1  -7   2     3748.46     3736.61    227.74 o   0.40447
   0  -7   2    10767.52    11254.77    482.81 o   0.40170
   1  -7   2    10009.78    10427.54    477.96 o   0.40470
   2  -7   2    10952.43    11085.13    407.37 o   0.41335
   3  -7   2     3155.72     2999.18    338.17 o   0.42730
   4  -7   2   104912.37   103703.52   1900.14 o   0.44605
   5  -7   2     4000.09     2901.00    440.04 o   0.46904
   6  -7   2     8086.20     7673.83    553.39 o   0.49566
   7  -7   2      657.74      657.48    380.84 o   0.52537
   8  -7   2     1831.25     1541.71    597.52 o   0.55768
   9  -7   2     7421.76     7544.94   1255.52 o   0.59216
  10  -7   2     4723.84     5626.13   1196.29 o   0.62845
 -11  -6   2     2705.73     3671.79   1125.23 o   0.63250
 -10  -6   2     1280.30       82.91    840.96 o   0.59270
  -9  -6   2     6362.92     7387.32    602.14 o   0.55425
  -8  -6   2    12622.68    13186.89    700.09 o   0.51744
  -7  -6   2    25956.30    26945.69    780.27 o   0.48264
  -6  -6   2     8250.12     7719.27    444.45 o   0.45033
  -5  -6   2    76458.47    72131.11   1449.66 o   0.42107
  -4  -6   2    67869.66    66893.08   1335.81 o   0.39555
  -3  -6   2    33728.17    34522.51    716.87 o   0.37453
  -2  -6   2    20159.97    19893.88    532.05 o   0.35880
  -1  -6   2     8690.96     9446.05    413.19 o   0.34907
   0  -6   2     7613.07     7965.31    388.70 o   0.34586
   1  -6   2    17546.12    17865.13    561.01 o   0.34935
   2  -6   2    20865.69    20751.48    556.16 o   0.35933
   3  -6   2    18153.04    17302.69    462.88 o   0.37529
   4  -6   2     5965.06     5850.84    275.07 o   0.39651
   5  -6   2    36795.84    34678.40    850.15 o   0.42220
   6  -6   2    37210.69    33978.60    845.48 o   0.45160
   7  -6   2    21226.86    21560.59    664.96 o   0.48402
   8  -6   2     5991.84     5479.82    623.03 o   0.51891
   9  -6   2     1061.55     1773.91    571.06 o   0.55580
  10  -6   2      333.17      213.20    900.18 o   0.59431
  11  -6   2     8656.70     9120.26   1279.20 o   0.63415
 -12  -5   2      180.33        0.00    888.34 o   0.64664
 -11  -5   2     5001.87     7130.38   1137.07 o   0.60393
 -10  -5   2      650.37     2878.21    900.18 o   0.56212
  -9  -5   2    13317.40    12356.82    641.54 o   0.52141
  -8  -5   2     9288.74     9823.18    578.54 o   0.48210
  -7  -5   2    37396.42    35788.65    755.94 o   0.44455
  -6  -5   2    73562.96    69585.07   1194.36 o   0.40924
  -5  -5   2    71385.71    69179.20   1162.92 o   0.37680
  -4  -5   2    15103.81    14096.95    398.40 o   0.34805
  -3  -5   2     9206.05     9294.84    339.48 o   0.32396
  -2  -5   2     1657.84     1331.04    218.26 o   0.30564
  -1  -5   2     5177.98     5707.50    292.27 o   0.29416
   0  -5   2    10775.54    11437.37    350.41 o   0.29035
   1  -5   2    23660.06    23776.66    528.51 o   0.29449
   2  -5   2     4014.37     4148.32    242.52 o   0.30626
   3  -5   2    10868.18     9569.62    326.76 o   0.32484
   4  -5   2     5713.89     5829.15    342.91 o   0.34915
   5  -5   2    15859.85    15245.65    516.45 o   0.37807
   6  -5   2    19825.91    18362.66    574.81 o   0.41063
   7  -5   2     1166.81     1077.81    262.15 o   0.44605
   8  -5   2     4922.45     4682.80    456.32 o   0.48368
   9  -5   2      622.48      728.16    384.99 o   0.52306
  10  -5   2      104.97      480.29    540.69 o   0.56381
  11  -5   2      706.35      935.71    840.96 o   0.60567
  12  -5   2     5821.95     6384.18   1231.83 o   0.64841
 -12  -4   2     4291.54     3280.92   1030.47 o   0.62389
 -11  -4   2     5207.12     7462.03   1160.76 o   0.57951
 -10  -4   2     2144.88     1914.10    554.65 o   0.53580
  -9  -4   2    17995.47    17688.03    625.66 o   0.49292
  -8  -4   2     1233.77      742.52    221.81 o   0.45113
  -7  -4   2    16477.24    16283.53    464.38 o   0.41076
  -6  -4   2     9290.87     9160.91    346.85 o   0.37226
  -5  -4   2     1941.64     1797.71    210.79 o   0.33628
  -4  -4   2    12620.45    11339.25    352.99 o   0.30371
  -3  -4   2     1277.21     1433.04    166.47 o   0.27578
  -2  -4   2      363.42      484.81    179.19 o   0.25400
  -1  -4   2   116352.43   124038.70   1833.37 o   0.24007
   0  -4   2       14.04      172.16    132.55 o   0.23538
   1  -4   2    42313.17    44807.07    701.87 o   0.24047
   2  -4   2    38529.75    40747.40    609.43 o   0.25475
   3  -4   2   191275.70   198731.84   2622.21 o   0.27681
   4  -4   2     4859.26     5219.30    299.27 o   0.30497
   5  -4   2     8907.58     8253.60    359.00 o   0.33769
   6  -4   2    15358.44    15035.24    491.44 o   0.37379
   7  -4   2    13703.25    13167.04    462.85 o   0.41238
   8  -4   2     2395.81     2297.30    381.39 o   0.45282
   9  -4   2     1535.67     1804.87    377.36 o   0.49466
  10  -4   2      123.11        0.00    497.01 o   0.53757
  11  -4   2      143.97      940.12    590.06 o   0.58132
  12  -4   2     3514.01     4149.01    757.65 o   0.62573
 -12  -3   2    19960.71    21174.45   1188.50 o   0.60561
 -11  -3   2    11211.21    10796.85    866.57 o   0.55978
 -10  -3   2     9959.32    10766.97    811.89 o   0.51439
  -9  -3   2     8895.91    10187.44    470.03 o   0.46957
  -8  -3   2    15483.20    15660.28    528.99 o   0.42549
  -7  -3   2    18023.78    18080.39    452.05 o   0.38242
  -6  -3   2    15745.47    15635.92    415.81 o   0.34073
  -5  -3   2    44028.79    46917.41    811.46 o   0.30101
  -4  -3   2    22258.42    21465.54    469.91 o   0.26413
  -3  -3   2    76218.04    77304.60   1192.31 o   0.23147
  -2  -3   2   127853.38   130021.44   1614.49 o   0.20504
  -1  -3   2   105164.30   116382.98   1557.36 o   0.18750
   0  -3   2    45312.24    47385.86    605.61 o   0.18145
   1  -3   2   222721.39   231994.50   2744.61 o   0.18801
   2  -3   2     5873.37     5946.53    200.55 o   0.20597
   3  -3   2   266600.31   285450.28   3399.42 o   0.23270
   4  -3   2    10497.76    10328.68    325.04 o   0.26557
   5  -3   2     3585.51     2926.87    193.81 o   0.30259
   6  -3   2    13340.86    13122.59    420.19 o   0.34241
   7  -3   2    19976.47    18613.57    485.75 o   0.38416
   8  -3   2    27632.49    26059.22    784.24 o   0.42728
   9  -3   2     1939.15     2730.08    354.11 o   0.47140
  10  -3   2     1672.85     1197.73    522.20 o   0.51625
  11  -3   2     9732.02    11178.61    869.95 o   0.56166
  12  -3   2     1553.93     1204.19    640.67 o   0.60750
 -13  -2   2      254.13      905.65    644.20 o   0.63935
 -12  -2   2    16982.54    17173.93   1046.41 o   0.59221
 -11  -2   2     1643.40     2609.84    631.30 o   0.54525
 -10  -2   2    12604.07    10522.97    790.64 o   0.49854
  -9  -2   2    47935.23    47546.66    987.19 o   0.45215
  -8  -2   2    12246.72    10875.18    429.74 o   0.40619
  -7  -2   2    23018.93    23339.16    597.11 o   0.36082
  -6  -2   2     1802.02     2163.85    237.64 o   0.31630
  -5  -2   2    18175.55    17470.36    404.30 o   0.27304
  -4  -2   2    69967.27    71709.55   1016.56 o   0.23175
  -3  -2   2   133553.27   124520.13   1673.64 o   0.19370
  -2  -2   2    22379.52    22051.78    401.82 o   0.16120
  -1  -2   2   430817.69   423821.59   5856.82 o   0.13821
   0  -2   2    60669.71    58589.05    796.02 o   0.12989
   1  -2   2   845038.38   866589.25  10655.00 o   0.13890
   2  -2   2   208682.45   215653.31   2762.97 o   0.16238
   3  -2   2   156709.61   164804.33   1987.79 o   0.19518
   4  -2   2    16109.45    16479.09    324.81 o   0.23340
   5  -2   2    31429.57    34779.25    538.71 o   0.27478
   6  -2   2     1571.28     1509.50    157.83 o   0.31810
   7  -2   2      785.37      888.10    249.24 o   0.36267
   8  -2   2    34698.83    34691.94    885.91 o   0.40807
   9  -2   2    19951.37    19182.34    966.24 o   0.45405
  10  -2   2    12008.33    12700.15    852.31 o   0.50045
  11  -2   2     3941.97     3627.18    650.70 o   0.54718
  12  -2   2      975.75     1107.08    635.04 o   0.59414
  13  -2   2     1706.88     4844.40   1208.14 o   0.64129
 -13  -1   2     1168.52     2439.96   1148.92 o   0.63178
 -12  -1   2     3629.74     4876.01    688.69 o   0.58402
 -11  -1   2    20235.48    22777.91   1104.02 o   0.53635
 -10  -1   2    18298.94    17474.23    963.89 o   0.48879
  -9  -1   2    22028.63    20960.83    739.05 o   0.44137
  -8  -1   2     5860.26     5962.62    305.99 o   0.39415
  -7  -1   2    10576.03    10083.95    367.40 o   0.34722
  -6  -1   2   152213.45   159217.61   2590.76 o   0.30069
  -5  -1   2    32147.90    33393.41    589.30 o   0.25479
  -4  -1   2     7884.05     8748.45    232.70 o   0.20995
  -3  -1   2     3647.96     3240.35    129.41 o   0.16700
  -2  -1   2   176793.89   176926.53   2106.86 o   0.12788
  -1  -1   2   257105.89   249382.20   4510.02 o   0.09731
   0  -1   2    57379.88    61157.54    903.44 o   0.08508
   1  -1   2   200508.34   193456.39   2459.06 o   0.09829
   2  -1   2    55532.86    53405.12    686.84 o   0.12936
   3  -1   2    35999.84    35305.31    539.67 o   0.16870
   4  -1   2     5926.86     6323.26    220.67 o   0.21176
   5  -1   2    18484.53    18218.21    425.54 o   0.25666
   6  -1   2    31121.15    29836.08    601.33 o   0.30258
   7  -1   2     6572.20     6597.44    212.77 o   0.34913
   8  -1   2    25974.80    25684.30   1026.49 o   0.39609
   9  -1   2    42046.73    42507.00   1438.18 o   0.44331
  10  -1   2     4626.23     3316.79    586.09 o   0.49074
  11  -1   2     6297.28     6798.90    731.39 o   0.53830
  12  -1   2     1405.17     2322.15    655.94 o   0.58598
  13  -1   2     8805.96     9499.28   1433.18 o   0.63374
 -13   0   2      122.74      793.58   1066.00 o   0.62923
 -12   0   2     1700.61     1693.76    947.56 o   0.58126
 -11   0   2     5299.78     5462.35    663.64 o   0.53335
 -10   0   2       22.11      652.39    483.26 o   0.48549
  -9   0   2    51747.62    49815.94   1211.68 o   0.43772
  -8   0   2     6219.99     5800.86    342.75 o   0.39006
  -7   0   2      124.68      285.13    102.71 o   0.34256
  -6   0   2    18311.77    19240.38    347.17 o   0.29530
  -5   0   2     2928.64     3042.45    133.61 o   0.24841
  -4   0   2    85811.98    87198.33   1028.77 o   0.20215
  -3   0   2     9483.89     8704.96    209.25 o   0.15709
  -2   0   2   120635.92   128007.01   1518.44 o   0.11464
  -1   0   2    40179.38    37976.43    570.26 o   0.07911
   0   0   2   154190.88   139834.30   3102.84 o   0.06346
   1   0   2     7848.48     6999.10    141.87 o   0.08031
   2   0   2    25823.09    24504.58    359.53 o   0.11629
   3   0   2     2932.11     3199.86    159.45 o   0.15890
   4   0   2     5703.87     5405.24    205.56 o   0.20403
   5   0   2     1627.88     2204.93    164.70 o   0.25032
   6   0   2     1843.80     2001.64    348.36 o   0.29723
   7   0   2    14997.82    14300.99    514.33 o   0.34450
   8   0   2    16858.22    16480.78    569.45 o   0.39201
   9   0   2      710.92      362.65    258.70 o   0.43968
  10   0   2    15510.76    15812.39    898.32 o   0.48745
  11   0   2      805.97      582.10    501.65 o   0.53531
  12   0   2     5952.78     7047.47   1279.20 o   0.58323
  13   0   2       86.24        0.00    912.03 o   0.63120
 -13   1   2     1170.43     2416.28   1184.45 o   0.63178
 -12   1   2     3629.41     4216.64   1089.69 o   0.58402
 -11   1   2    20231.50    22397.93   1705.61 o   0.53635
 -10   1   2    18304.74    18318.21    763.46 o   0.48879
  -9   1   2    22029.56    20722.63    533.72 o   0.44137
  -8   1   2     5851.39     6569.33    304.98 o   0.39415
  -7   1   2    10587.88    10208.68    354.87 o   0.34722
  -6   1   2   152231.22   159325.44   1940.27 o   0.30069
  -5   1   2    32166.23    32881.48    456.71 o   0.25479
  -4   1   2     7884.41     8175.24    187.94 o   0.20995
  -3   1   2     3647.32     3741.42    121.15 o   0.16700
  -2   1   2   176764.98   178955.16   1956.45 o   0.12788
  -1   1   2   257090.66   254360.98   3865.29 o   0.09731
   0   1   2    57375.65    61735.88    902.42 o   0.08508
   1   1   2   200514.63   195057.95   2707.39 o   0.09829
   2   1   2    55536.61    53288.57    744.81 o   0.12936
   3   1   2    35986.29    34567.64    449.11 o   0.16870
   4   1   2     5924.65     6280.41    208.08 o   0.21176
   5   1   2    18507.77    18392.45    415.31 o   0.25666
   6   1   2    31119.16    30094.90    594.44 o   0.30258
   7   1   2     6559.11     6276.51    317.20 o   0.34913
   8   1   2    25979.06    23735.43    645.41 o   0.39609
   9   1   2    42016.01    41518.64   1363.19 o   0.44331
  10   1   2     4619.46     4254.58    564.86 o   0.49074
  11   1   2     6297.97     7616.01   1208.14 o   0.53830
  12   1   2     1405.00     1302.89   1042.32 o   0.58598
  13   1   2     8805.54     8812.30   1468.72 o   0.63374
 -13   2   2      253.80        0.00   1054.16 o   0.63935
 -12   2   2    16987.39    16120.35   1717.45 o   0.59221
 -11   2   2     1644.11     1513.72    586.09 o   0.54525
 -10   2   2    12606.15    11764.30    851.21 o   0.49854
  -9   2   2    47929.52    46889.45    884.92 o   0.45215
  -8   2   2    12240.07    11816.40    401.11 o   0.40619
  -7   2   2    23008.73    23199.81    448.68 o   0.36082
  -6   2   2     1805.10     1740.89    163.73 o   0.31630
  -5   2   2    18179.99    17369.31    339.76 o   0.27304
  -4   2   2    69964.40    71561.42    869.36 o   0.23175
  -3   2   2   133519.00   126043.38   1536.94 o   0.19370
  -2   2   2    22370.16    21623.14    321.00 o   0.16120
  -1   2   2   430886.53   426807.66   4916.01 o   0.13821
   0   2   2    60673.82    57231.27    792.03 o   0.12989
   1   2   2   845117.31   846223.44  10636.14 o   0.13890
   2   2   2   208687.16   213984.28   2543.47 o   0.16238
   3   2   2   156700.67   165593.47   1983.41 o   0.19518
   4   2   2    16099.70    17208.45    320.14 o   0.23340
   5   2   2    31424.91    35111.50    623.15 o   0.27478
   6   2   2     1568.58     1750.71    125.59 o   0.31810
   7   2   2      786.28     1011.94    146.06 o   0.36267
   8   2   2    34689.84    33067.30    830.40 o   0.40807
   9   2   2    19948.42    18175.51    804.10 o   0.45405
  10   2   2    12009.29    11856.33   1350.27 o   0.50045
  11   2   2     3939.40     2108.32    935.71 o   0.54718
  12   2   2      972.33      201.36    994.94 o   0.59414
  13   2   2     1704.08     2546.57   1101.54 o   0.64129
 -12   3   2    19974.42    20137.16   1219.26 o   0.60561
 -11   3   2    11209.99    10659.38    904.42 o   0.55978
 -10   3   2     9967.95     9610.54    818.93 o   0.51439
  -9   3   2     8895.30     9536.15    549.65 o   0.46957
  -8   3   2    15498.45    15117.41    436.10 o   0.42549
  -7   3   2    18035.33    17409.13    393.17 o   0.38242
  -6   3   2    15722.54    16266.08    369.03 o   0.34073
  -5   3   2    44031.77    46465.39    564.80 o   0.30101
  -4   3   2    22267.31    21250.33    407.52 o   0.26413
  -3   3   2    76213.10    77479.20   1297.13 o   0.23147
  -2   3   2   127836.98   130800.02   1706.47 o   0.20504
  -1   3   2   105150.22   115288.30   1524.32 o   0.18750
   0   3   2    45313.07    46881.51    599.66 o   0.18145
   1   3   2   222735.55   228836.81   3228.13 o   0.18801
   2   3   2     5869.44     5855.22    215.63 o   0.20597
   3   3   2   266630.16   287496.47   3390.16 o   0.23270
   4   3   2    10506.32     9649.84    268.39 o   0.26557
   5   3   2     3589.64     2978.96    179.22 o   0.30259
   6   3   2    13348.33    13922.45    391.50 o   0.34241
   7   3   2    19978.82    17630.66    520.08 o   0.38416
   8   3   2    27622.03    25412.07    539.24 o   0.42728
   9   3   2     1940.45     1551.63    852.80 o   0.47140
  10   3   2     1677.62        0.00    758.05 o   0.51625
  11   3   2     9734.56     7509.41   1196.29 o   0.56166
  12   3   2     1555.94     1385.81    959.40 o   0.60750
 -12   4   2     4291.70     3767.72    799.33 o   0.62389
 -11   4   2     5204.82     6735.73    828.02 o   0.57951
 -10   4   2     2145.20     1949.61    611.87 o   0.53580
  -9   4   2    17983.38    17620.24    760.27 o   0.49292
  -8   4   2     1233.84     1138.52    318.79 o   0.45113
  -7   4   2    16468.54    16213.34    559.86 o   0.41076
  -6   4   2     9287.27     9070.59    317.79 o   0.37226
  -5   4   2     1933.79     2075.68    220.45 o   0.33628
  -4   4   2    12618.01    11166.03    311.85 o   0.30371
  -3   4   2     1278.92     1287.16    191.09 o   0.27578
  -2   4   2      363.06      417.34    175.17 o   0.25400
  -1   4   2   116368.40   122421.25   1788.60 o   0.24007
   0   4   2       14.35      159.55    177.13 o   0.23538
   1   4   2    42288.09    43035.44    687.03 o   0.24047
   2   4   2    38541.66    40263.36    668.70 o   0.25475
   3   4   2   191314.34   202410.61   2632.16 o   0.27681
   4   4   2     4853.27     4755.57    276.10 o   0.30497
   5   4   2     8910.12     8516.57    338.41 o   0.33769
   6   4   2    15370.71    15078.57    508.07 o   0.37379
   7   4   2    13709.03    13407.87    496.07 o   0.41238
   8   4   2     2395.62     2149.11    373.01 o   0.45282
   9   4   2     1534.70     1593.62    556.91 o   0.49466
  10   4   2      122.13        0.00    852.80 o   0.53757
  11   4   2      144.48      852.80    994.94 o   0.58132
  12   4   2     3510.42     6490.78   1255.52 o   0.62573
 -12   5   2      179.37      698.48    702.49 o   0.64664
 -11   5   2     5006.58     4760.43    780.75 o   0.60393
 -10   5   2      651.45     1701.60    639.05 o   0.56212
  -9   5   2    13319.01    10990.79    861.73 o   0.52141
  -8   5   2     9288.17     9013.07    761.60 o   0.48210
  -7   5   2    37387.81    35764.21   1092.05 o   0.44455
  -6   5   2    73557.21    69915.28   1959.77 o   0.40924
  -5   5   2    71346.13    68185.63   1285.16 o   0.37680
  -4   5   2    15109.66    13998.69    368.94 o   0.34805
  -3   5   2     9206.59     9212.16    366.70 o   0.32396
  -2   5   2     1657.59     1700.91    223.91 o   0.30564
  -1   5   2     5180.09     5425.23    298.54 o   0.29416
   0   5   2    10770.39    10634.57    365.20 o   0.29035
   1   5   2    23659.75    23370.21    590.62 o   0.29449
   2   5   2     4011.21     3784.37    242.74 o   0.30626
   3   5   2    10856.13     9745.29    395.59 o   0.32484
   4   5   2     5710.45     5892.63    350.46 o   0.34915
   5   5   2    15867.94    15552.22    552.55 o   0.37807
   6   5   2    19810.80    18933.26    606.77 o   0.41063
   7   5   2     1167.77     1351.61    308.69 o   0.44605
   8   5   2     4924.37     5096.00    663.90 o   0.48368
   9   5   2      622.14      846.88    544.40 o   0.52306
  10   5   2      105.13      148.06    603.02 o   0.56381
  11   5   2      708.17        0.00    935.71 o   0.60567
  12   5   2     5823.47     4749.64   1326.58 o   0.64841
 -11   6   2     2706.40     2297.83   1042.32 o   0.63250
 -10   6   2     1281.42     1113.38    935.71 o   0.59270
  -9   6   2     6366.50     7462.03   1101.54 o   0.55425
  -8   6   2    12622.15    15054.34   1385.81 o   0.51744
  -7   6   2    25958.69    25062.94   1634.54 o   0.48264
  -6   6   2     8250.64     8468.81    935.71 o   0.45033
  -5   6   2    76475.49    75732.50   1873.81 o   0.42107
  -4   6   2    67838.77    64573.61   1680.23 o   0.39555
  -3   6   2    33726.56    34552.80    882.98 o   0.37453
  -2   6   2    20134.50    19005.49    616.62 o   0.35880
  -1   6   2     8692.02     9171.15    401.88 o   0.34907
   0   6   2     7633.35     7619.93    360.53 o   0.34586
   1   6   2    17541.46    17836.06    540.86 o   0.34935
   2   6   2    20845.49    19821.65    584.16 o   0.35933
   3   6   2    18151.01    17996.63    504.37 o   0.37529
   4   6   2     5976.95     6483.21    394.77 o   0.39651
   5   6   2    36794.40    36279.63    893.74 o   0.42220
   6   6   2    37206.77    33182.45   1007.54 o   0.45160
   7   6   2    21223.29    19901.53    802.86 o   0.48402
   8   6   2     5991.85     5631.12    715.76 o   0.51891
   9   6   2     1061.39     1264.24    602.85 o   0.55580
  10   6   2      332.95      102.51    655.50 o   0.59431
  11   6   2     8651.47     7601.51    917.29 o   0.63415
 -10   7   2    12687.65    13088.16   1516.09 o   0.62693
  -9   7   2     3879.96     4216.64   1077.85 o   0.59071
  -8   7   2     4444.90     4038.97   1018.63 o   0.55631
  -7   7   2     4862.47     4133.73    935.71 o   0.52410
  -6   7   2    76630.23    72085.56   2949.28 o   0.49451
  -5   7   2    10663.50    12152.45   1148.92 o   0.46802
  -4   7   2     2306.27     1089.69    722.51 o   0.44520
  -3   7   2     5201.41     5399.31    436.01 o   0.42663
  -2   7   2     9978.74    11217.20    605.58 o   0.41289
  -1   7   2     3746.29     3616.90    415.20 o   0.40447
   0   7   2    10769.09    11308.47    640.67 o   0.40170
   1   7   2    10010.50     9443.64    580.96 o   0.40470
   2   7   2    10953.38    11161.65    623.58 o   0.41335
   3   7   2     3159.00     3039.44    476.51 o   0.42730
   4   7   2   104944.16   102727.39   2572.46 o   0.44605
   5   7   2     3995.63     3741.07    435.24 o   0.46904
   6   7   2     8085.17     6356.96    704.71 o   0.49566
   7   7   2      657.28      596.91    556.53 o   0.52537
   8   7   2     1831.72     2125.26    663.90 o   0.55768
   9   7   2     7419.53     7669.94    849.82 o   0.59216
  10   7   2     4723.43     5387.92    820.27 o   0.62845
  -9   8   2     6898.41     7414.65   1338.43 o   0.63016
  -8   8   2     3567.29     3896.84   1125.23 o   0.59803
  -7   8   2    19495.78    20846.30   1610.85 o   0.56820
  -6   8   2      314.97        0.00    781.74 o   0.54102
  -5   8   2     5124.87     6810.58    971.25 o   0.51692
  -4   8   2    29814.28    27277.86   1752.98 o   0.49635
  -3   8   2    32955.77    33436.99   1741.14 o   0.47977
  -2   8   2     3313.55     3807.80    477.99 o   0.46759
  -1   8   2     8295.85     8031.24    580.50 o   0.46017
   0   8   2     4173.74     4744.64    497.86 o   0.45774
   1   8   2    40367.16    36896.20   1214.33 o   0.46038
   2   8   2     9297.43     8736.40    636.36 o   0.46800
   3   8   2     2657.76     2793.85    480.95 o   0.48036
   4   8   2      815.93     1067.57    446.61 o   0.49712
   5   8   2      645.92      428.04    457.00 o   0.51784
   6   8   2     1794.17     1201.03    511.68 o   0.54207
   7   8   2     6535.85     7769.98   1196.29 o   0.56937
   8   8   2    13083.44    14971.44   1433.18 o   0.59931
   9   8   2      545.93      789.79    669.51 o   0.63152
  -8   9   2     2836.02     4725.95   1148.92 o   0.64205
  -7   9   2     1885.81      817.27    947.56 o   0.61435
  -6   9   2       71.39      746.20    805.43 o   0.58931
  -5   9   2    10383.81     9451.90   1208.14 o   0.56727
  -4   9   2     7377.74     9925.68   1160.76 o   0.54859
  -3   9   2     8087.64     8693.85   1089.69 o   0.53363
  -2   9   2    11936.47    11785.27   1160.76 o   0.52271
  -1   9   2    18081.00    17162.66   1279.20 o   0.51608
   0   9   2     3856.38     3567.99    530.60 o   0.51392
   1   9   2     7198.38     7606.83    640.34 o   0.51627
   2   9   2     3439.31     3671.79    561.15 o   0.52308
   3   9   2    14729.81    12655.67    802.73 o   0.53417
   4   9   2     2409.83     2130.61    542.66 o   0.54928
   5   9   2      656.62      758.05    829.11 o   0.56811
   6   9   2     6157.38     5566.91   1042.32 o   0.59028
   7   9   2      696.38     1859.58   1006.78 o   0.61544
   8   9   2     2037.63      923.87   1042.32 o   0.64324
  -6  10   2     3130.08     3198.01   1054.16 o   0.63898
  -5  10   2     5506.99     6076.22   1125.23 o   0.61871
  -4  10   2     9778.33    11193.04   1302.89 o   0.60163
  -3  10   2     4807.45     4417.99   1030.47 o   0.58802
  -2  10   2     3472.85     4145.57    947.56 o   0.57813
  -1  10   2    17014.07    18145.76   1397.65 o   0.57214
   0  10   2     6552.12     7758.14   1054.16 o   0.57019
   1  10   2     1003.40     1676.44    529.41 o   0.57231
   2  10   2     1101.87     1173.64    551.06 o   0.57846
   3  10   2     4203.69     4785.17    994.94 o   0.58851
   4  10   2     3128.33     2037.25    947.56 o   0.60226
   5  10   2     6614.04     7236.98   1125.23 o   0.61948
   6  10   2     4229.06     5401.09   1089.69 o   0.63987
  -3  11   2     6918.41     5626.13   1148.92 o   0.64281
  -2  11   2     1669.63     2285.99    947.56 o   0.63377
  -1  11   2    10081.99     9783.55   1255.52 o   0.62831
   0  11   2      288.82      497.47    805.43 o   0.62654
  -3 -11   3     3276.32     4098.19   1066.00 o   0.64660
  -2 -11   3     9559.60    10387.62   1291.05 o   0.63765
  -1 -11   3    12453.31    11761.58   1314.74 o   0.63227
   1 -11   3     1482.09     1539.78   1006.78 o   0.63250
   2 -11   3     5029.00     4394.31   1125.23 o   0.63810
   3 -11   3      574.07        0.00    994.94 o   0.64726
  -6 -10   3     5255.38     4269.74    757.65 o   0.64268
  -5 -10   3     3381.29     2720.45    723.56 o   0.62257
  -4 -10   3     2715.28     2076.75    672.84 o   0.60564
  -3 -10   3     6865.47     6422.98    781.45 o   0.59217
  -2 -10   3    11004.00    12455.74    781.60 o   0.58239
  -1 -10   3     3849.85     3443.63    563.62 o   0.57649
   0 -10   3    16164.32    16456.29    708.58 o   0.57459
   1 -10   3    21333.89    20357.96    949.96 o   0.57673
   2 -10   3     4828.49     4698.68    592.48 o   0.58288
   3 -10   3     4016.03     4135.09    728.51 o   0.59289
   4 -10   3    10337.38     9137.54    882.14 o   0.60659
   5 -10   3     2315.90     2251.19    714.29 o   0.62372
   6 -10   3     1015.52     1504.25   1006.78 o   0.64402
  -8  -9   3     4153.66     5211.58   1184.45 o   0.64567
  -7  -9   3    10899.43    11158.92    974.66 o   0.61817
  -6  -9   3     3869.30     3360.33    567.34 o   0.59332
  -5  -9   3     6569.97     6355.45    628.19 o   0.57148
  -4  -9   3     8775.87     8936.74    678.63 o   0.55299
  -3  -9   3     1113.42     1256.99    474.10 o   0.53819
  -2  -9   3    10007.68    11010.37    683.57 o   0.52741
  -1  -9   3     1612.02     1098.52    369.78 o   0.52089
   0  -9   3    26758.64    25013.60    823.39 o   0.51879
   1  -9   3      763.76     1198.42    364.71 o   0.52117
   2  -9   3     6331.41     6120.86    586.54 o   0.52796
   3  -9   3     4100.95     3292.86    544.68 o   0.53899
   4  -9   3    10479.19    10370.41    705.49 o   0.55402
   5  -9   3     1020.31      871.29    483.07 o   0.57273
   6  -9   3      991.36     1292.43    513.05 o   0.59477
   7  -9   3     3151.11     2817.47    731.08 o   0.61979
   8  -9   3     3062.77     4098.19   1148.92 o   0.64744
  -9  -8   3       66.81        0.00    595.29 o   0.63380
  -8  -8   3       44.32      121.33    598.67 o   0.60191
  -7  -8   3     5681.43     5723.66    587.08 o   0.57232
  -6  -8   3    12670.03    12519.24    720.65 o   0.54539
  -5  -8   3    20182.37    20392.42    878.77 o   0.52154
  -4  -8   3    25350.90    25232.54    954.63 o   0.50121
  -3  -8   3    25654.76    25737.46    951.98 o   0.48484
  -2  -8   3    25631.10    23136.93    730.78 o   0.47284
  -1  -8   3    29429.85    26884.94    793.55 o   0.46556
   0  -8   3     7292.34     8865.36    493.40 o   0.46321
   1  -8   3    27505.50    26728.59    781.13 o   0.46586
   2  -8   3     5731.43     5015.70    404.86 o   0.47345
   3  -8   3    11668.83    12373.20    689.23 o   0.48572
   4  -8   3     5420.55     5838.90    571.80 o   0.50235
   5  -8   3    15591.72    16195.46    777.55 o   0.52291
   6  -8   3     1517.85     1369.75    439.83 o   0.54696
   7  -8   3     6007.25     6486.91    758.65 o   0.57406
   8  -8   3      231.88        0.00    595.29 o   0.60381
   9  -8   3     9346.87    11335.18   1504.25 o   0.63583
 -10  -7   3     1801.42     2143.85   1006.78 o   0.63055
  -9  -7   3     4290.29     3633.38    682.95 o   0.59459
  -8  -7   3     8184.92     7671.11    770.39 o   0.56048
  -7  -7   3    23477.29    22498.02    762.88 o   0.52857
  -6  -7   3     2012.24     1035.03    350.69 o   0.49928
  -5  -7   3    10348.93    10717.53    536.21 o   0.47312
  -4  -7   3     9278.04     9361.48    504.02 o   0.45061
  -3  -7   3     8439.45     7596.67    376.49 o   0.43232
  -2  -7   3     2486.49     2427.94    293.41 o   0.41883
  -1  -7   3    16531.55    15804.43    569.01 o   0.41058
   0  -7   3      271.52       32.37    282.42 o   0.40792
   1  -7   3     4538.51     4178.06    355.34 o   0.41093
   2  -7   3     6279.66     6603.81    336.40 o   0.41951
   3  -7   3     3840.18     3849.92    358.74 o   0.43332
   4  -7   3     1011.36     1126.88    313.37 o   0.45187
   5  -7   3    51419.85    46892.88   1295.87 o   0.47463
   6  -7   3     1302.41     1424.20    417.44 o   0.50100
   7  -7   3     1515.56      554.96    391.97 o   0.53046
   8  -7   3    10515.96     9648.56    819.51 o   0.56252
   9  -7   3     4028.88     3423.06   1006.78 o   0.59675
  10  -7   3     6478.49     7568.63   1326.58 o   0.63282
 -11  -6   3     3825.76     3825.77   1172.60 o   0.63605
 -10  -6   3     2984.65     3458.59   1006.78 o   0.59653
  -9  -6   3    13332.00    12878.72    735.78 o   0.55839
  -8  -6   3     4311.47     4485.32    517.94 o   0.52191
  -7  -6   3     4179.54     4412.74    398.40 o   0.48748
  -6  -6   3    17757.14    17524.63    635.63 o   0.45557
  -5  -6   3    11829.17    11362.16    499.00 o   0.42673
  -4  -6   3     3927.02     4719.42    376.15 o   0.40163
  -3  -6   3    29339.13    30091.40    674.99 o   0.38100
  -2  -6   3     1629.28     1413.57    247.27 o   0.36561
  -1  -6   3    24482.56    25261.90    608.91 o   0.35614
   0  -6   3     9381.71    10716.08    446.15 o   0.35307
   1  -6   3     2705.87     2620.95    297.94 o   0.35655
   2  -6   3     8551.16     8418.99    351.77 o   0.36640
   3  -6   3    55971.96    55215.25    983.85 o   0.38213
   4  -6   3     2635.69     2191.94    219.04 o   0.40305
   5  -6   3     9232.73     9482.23    457.25 o   0.42840
   6  -6   3    26251.67    26043.02    735.00 o   0.45745
   7  -6   3     2497.82     2137.08    339.28 o   0.48954
   8  -6   3      338.96      294.18    368.80 o   0.52410
   9  -6   3     1500.55     1611.30    545.10 o   0.56069
  10  -6   3     2695.73     3494.12   1006.78 o   0.59893
  11  -6   3     1240.66     1231.83   1006.78 o   0.63852
 -11  -5   3      474.60        0.00    793.58 o   0.60765
 -10  -5   3     1446.64     2060.94    947.56 o   0.56616
  -9  -5   3     8395.09     8616.96    585.59 o   0.52581
  -8  -5   3     1612.16     2112.72    318.35 o   0.48690
  -7  -5   3    48328.95    46194.59   1025.29 o   0.44980
  -6  -5   3    64320.98    58876.05   1050.23 o   0.41500
  -5  -5   3    10633.58    10431.94    373.38 o   0.38311
  -4  -5   3    62480.98    61252.43   1224.21 o   0.35494
  -3  -5   3    29634.68    30804.81    757.77 o   0.33142
  -2  -5   3    48927.66    52934.35    945.63 o   0.31361
  -1  -5   3    54804.27    58650.12    942.65 o   0.30252
   0  -5   3     5180.61     5419.78    229.90 o   0.29889
   1  -5   3    21211.55    21968.96    489.65 o   0.30299
   2  -5   3    10493.22     9762.52    321.53 o   0.31453
   3  -5   3     1331.70     1748.58    193.12 o   0.33272
   4  -5   3    12244.83    12280.41    331.69 o   0.35655
   5  -5   3    25330.10    25835.03    683.69 o   0.38498
   6  -5   3     3486.14     4068.06    338.44 o   0.41706
   7  -5   3     1183.60     1553.05    296.35 o   0.45202
   8  -5   3     3948.96     4112.12    449.91 o   0.48925
   9  -5   3     2138.83     2695.83    440.43 o   0.52825
  10  -5   3     1163.03      696.78    563.06 o   0.56868
  11  -5   3     2795.89     2406.76    672.30 o   0.61024
 -12  -4   3     5527.89     5484.00   1089.69 o   0.62746
 -11  -4   3      339.35      722.51    864.65 o   0.58339
 -10  -4   3     1622.30     2152.19    558.55 o   0.54003
  -9  -4   3     3966.14     3737.04    377.77 o   0.49757
  -8  -4   3    18694.81    19237.88    529.35 o   0.45626
  -7  -4   3    29139.14    29459.18    646.11 o   0.41644
  -6  -4   3    21678.26    20914.57    520.13 o   0.37858
  -5  -4   3    74961.63    73609.88   1211.79 o   0.34333
  -4  -4   3    18851.56    18151.93    417.60 o   0.31158
  -3  -4   3    10333.89    11154.48    389.07 o   0.28451
  -2  -4   3    52058.91    58361.55    902.02 o   0.26354
  -1  -4   3    70002.65    72802.23   1069.71 o   0.25024
   0  -4   3    16035.91    17914.62    354.75 o   0.24584
   1  -4   3    12685.76    14220.16    332.35 o   0.25081
   2  -4   3    95336.38   101765.79   1229.97 o   0.26463
   3  -4   3    38386.75    36815.72    627.30 o   0.28601
   4  -4   3    19745.76    20418.24    362.20 o   0.31342
   5  -4   3    47572.39    47618.71    856.82 o   0.34541
   6  -4   3    20758.56    19809.25    567.77 o   0.38084
   7  -4   3     1986.32     1699.52    256.95 o   0.41884
   8  -4   3     1141.80      913.29    334.55 o   0.45876
   9  -4   3    10045.06     9550.62    552.61 o   0.50015
  10  -4   3     5107.06     4760.49    674.17 o   0.54268
  11  -4   3     1347.62     1991.01    642.29 o   0.58608
  12  -4   3     4217.26     4735.95    777.69 o   0.63019
 -12  -3   3     3351.05     3759.65    714.29 o   0.60929
 -11  -3   3     7995.34     8099.91    799.02 o   0.56380
 -10  -3   3     9882.02     8970.45    585.02 o   0.51880
  -9  -3   3    15815.19    16675.64    582.27 o   0.47445
  -8  -3   3     7378.78     7767.76    407.77 o   0.43093
  -7  -3   3    58335.51    56877.53    987.93 o   0.38852
  -6  -3   3     4622.01     4888.54    261.79 o   0.34763
  -5  -3   3     9143.06     8850.20    301.75 o   0.30887
  -4  -3   3     1284.39      837.56    162.37 o   0.27315
  -3  -3   3    15154.80    16543.54    429.82 o   0.24180
  -2  -3   3    81907.35    91652.45   1560.78 o   0.21675
  -1  -3   3    12342.77    12505.98    294.07 o   0.20036
   0  -3   3   426591.91   433789.31   5067.57 o   0.19483
   1  -3   3    36585.90    37077.45    596.15 o   0.20107
   2  -3   3    84761.25    89064.10   1068.83 o   0.21806
   3  -3   3   228319.02   233482.94   3061.65 o   0.24357
   4  -3   3    22779.01    26002.12    465.42 o   0.27523
   5  -3   3     3669.12     3975.58    176.91 o   0.31118
   6  -3   3    13876.67    16644.41    409.20 o   0.35009
   7  -3   3    29843.12    29496.96    675.48 o   0.39109
   8  -3   3    14839.46    12823.79    559.73 o   0.43358
   9  -3   3     4122.87     3749.16    590.42 o   0.47716
  10  -3   3     5260.97     5279.46    686.62 o   0.52156
  11  -3   3     2029.95     1522.33    623.92 o   0.56658
  12  -3   3     1850.83     1912.78    656.46 o   0.61210
 -13  -2   3      513.68      920.25    655.94 o   0.64280
 -12  -2   3       23.83      334.65    611.23 o   0.59596
 -11  -2   3     5685.12     5722.33    709.54 o   0.54937
 -10  -2   3     3311.23     2593.40    442.69 o   0.50309
  -9  -2   3      576.85      466.46    262.02 o   0.45722
  -8  -2   3    15527.93    15281.84    505.64 o   0.41188
  -7  -2   3     2970.14     2721.31    273.81 o   0.36728
  -6  -2   3      204.32       15.33    200.09 o   0.32372
  -5  -2   3     6874.40     7579.67    281.15 o   0.28169
  -4  -2   3    27367.08    27499.52    543.75 o   0.24198
  -3  -2   3     6848.24     6925.20    243.22 o   0.20594
  -2  -2   3   147787.80   142919.61   2077.81 o   0.17585
  -1  -2   3   389610.88   390510.63   5955.36 o   0.15521
   0  -2   3   391694.25   383142.63   4806.22 o   0.14801
   1  -2   3    72221.27    70406.02   1081.41 o   0.15613
   2  -2   3   566802.81   594280.25   7429.80 o   0.17747
   3  -2   3   209241.28   219762.89   2620.97 o   0.20802
   4  -2   3   227800.27   243033.45   3398.13 o   0.24433
   5  -2   3     6918.02     7434.86    258.78 o   0.28422
   6  -2   3     9423.76    10220.12    286.38 o   0.32636
   7  -2   3    42828.15    40997.84    816.79 o   0.36999
   8  -2   3    11913.50    11202.25    484.26 o   0.41465
   9  -2   3    15482.91    14219.53    846.36 o   0.46003
  10  -2   3     3732.07     4295.21    632.40 o   0.50593
  11  -2   3     1321.16     1545.08    579.84 o   0.55223
  12  -2   3     6050.58     6550.85    808.23 o   0.59884
  13  -2   3      596.52     1373.96   1042.32 o   0.64569
 -13  -1   3     2621.41     2972.97   1196.29 o   0.63526
 -12  -1   3     3131.35     2899.21    664.39 o   0.58783
 -11  -1   3     1373.37     1850.17    563.06 o   0.54054
 -10  -1   3    25450.98    25365.03    883.12 o   0.49343
  -9  -1   3     4430.35     4367.43    290.63 o   0.44656
  -8  -1   3    23364.54    23448.38    606.37 o   0.40001
  -7  -1   3     3780.07     4000.77    198.85 o   0.35392
  -6  -1   3     2733.87     2902.58    177.43 o   0.30848
  -5  -1   3   117084.68   124180.09   1670.31 o   0.26404
  -4  -1   3    42075.27    40286.45    618.34 o   0.22118
  -3  -1   3    97753.55    92883.91   1092.20 o   0.18105
  -2  -1   3   131187.20   132935.34   1713.29 o   0.14592
  -1  -1   3  1049494.88  1041758.31  32051.19 o   0.12023
   0  -1   3   152541.66   146151.58   2670.91 o   0.11078
   1  -1   3   947247.75   904311.75  11385.59 o   0.12142
   2  -1   3    20851.73    19223.99    347.02 o   0.14787
   3  -1   3    21666.86    21640.59    355.18 o   0.18341
   4  -1   3    11532.13    11500.76    306.80 o   0.22375
   5  -1   3    43272.26    42210.46    701.74 o   0.26673
   6  -1   3    11138.27    11261.89    344.03 o   0.31125
   7  -1   3    47619.75    45922.45    874.45 o   0.35674
   8  -1   3     9007.32     8351.30    404.33 o   0.40287
   9  -1   3    25020.32    23217.57   1034.90 o   0.44943
  10  -1   3    35619.67    34878.89   1363.25 o   0.49632
  11  -1   3      852.43      887.75    554.65 o   0.54344
  12  -1   3     1390.12     1126.95    619.98 o   0.59074
  13  -1   3     1546.06     1883.27   1125.23 o   0.63818
 -13   0   3      153.22      106.60    971.25 o   0.63273
 -12   0   3     9456.96    10624.51   1326.58 o   0.58509
 -11   0   3      761.81      390.14    512.01 o   0.53756
 -10   0   3     2149.50     2288.98    523.66 o   0.49016
  -9   0   3    14387.29    13718.15    518.29 o   0.44295
  -8   0   3      113.09      127.06    131.21 o   0.39598
  -7   0   3    56704.86    58221.01    882.02 o   0.34935
  -6   0   3     1791.44     2369.77    144.72 o   0.30323
  -5   0   3    19278.03    20264.57    336.47 o   0.25788
  -4   0   3    73071.05    71478.52    815.06 o   0.21380
  -3   0   3      887.53     1930.65    426.40 o   0.17196
  -2   0   3     9640.07     8736.71    229.89 o   0.13447
  -1   0   3   969632.44   966531.94  13235.76 o   0.10604
   0   0   3        0.77      105.11    112.04 o   0.09519
   1   0   3    55358.52    59871.02    710.24 o   0.10738
   2   0   3    51864.12    46794.47    668.48 o   0.13658
   3   0   3     6790.39    11591.62    344.84 o   0.17444
   4   0   3      161.76      278.52    137.33 o   0.21646
   5   0   3    65828.95    68987.18   1192.46 o   0.26064
   6   0   3    31063.00    31272.23    627.98 o   0.30605
   7   0   3    78761.82    76827.86   1611.52 o   0.35221
   8   0   3     3946.71     4397.71    340.40 o   0.39886
   9   0   3     4641.41     4534.80    371.62 o   0.44585
  10   0   3     1500.01     1130.00    489.47 o   0.49307
  11   0   3      457.15       19.55    517.40 o   0.54048
  12   0   3     5469.44     4133.73   1089.69 o   0.58802
  13   0   3        9.32        0.00    947.56 o   0.63566
 -13   1   3     2620.21     2795.30   1208.14 o   0.63526
 -12   1   3     3128.84     2937.43   1160.76 o   0.58783
 -11   1   3     1371.67     1811.29    585.77 o   0.54054
 -10   1   3    25463.96    26385.52    921.68 o   0.49343
  -9   1   3     4433.77     4550.57    302.39 o   0.44656
  -8   1   3    23346.47    23796.06    567.33 o   0.40001
  -7   1   3     3780.23     3750.09    202.48 o   0.35392
  -6   1   3     2727.95     3271.19    159.70 o   0.30848
  -5   1   3   117085.87   125390.05   1443.39 o   0.26404
  -4   1   3    42056.86    40163.63    506.53 o   0.22118
  -3   1   3    97776.74    95214.20   1167.27 o   0.18105
  -2   1   3   131175.98   132203.11   1480.17 o   0.14592
  -1   1   3  1049377.00  1030841.31  14036.57 o   0.12023
   0   1   3   152530.89   146600.52   1892.77 o   0.11078
   1   1   3   947354.88   913846.13  12495.52 o   0.12142
   2   1   3    20847.96    18794.99    352.57 o   0.14787
   3   1   3    21658.38    21185.15    379.22 o   0.18341
   4   1   3    11529.55    11535.24    321.47 o   0.22375
   5   1   3    43264.80    44180.60    790.13 o   0.26673
   6   1   3    11133.78    10868.47    314.76 o   0.31125
   7   1   3    47604.32    46017.60   1023.22 o   0.35674
   8   1   3     9001.97     9012.57    562.42 o   0.40287
   9   1   3    25016.33    25129.30   1010.13 o   0.44943
  10   1   3    35599.73    35637.80   1283.48 o   0.49632
  11   1   3      851.49     1622.69    864.65 o   0.54344
  12   1   3     1389.17     1871.43   1054.16 o   0.59074
  13   1   3     1545.19     3304.61   1231.83 o   0.63818
 -13   2   3      514.69      106.60   1125.23 o   0.64280
 -12   2   3       23.86      439.27    617.50 o   0.59596
 -11   2   3     5686.09     5100.51    702.49 o   0.54937
 -10   2   3     3311.19     4855.06    667.52 o   0.50309
  -9   2   3      575.44      540.97    242.49 o   0.45722
  -8   2   3    15533.47    14978.60    376.78 o   0.41188
  -7   2   3     2973.56     2873.52    199.45 o   0.36728
  -6   2   3      205.22      276.69    152.45 o   0.32372
  -5   2   3     6880.51     7790.74    207.22 o   0.28169
  -4   2   3    27356.78    27542.50    419.16 o   0.24198
  -3   2   3     6853.75     7443.96    205.54 o   0.20594
  -2   2   3   147827.69   143394.91   1863.48 o   0.17585
  -1   2   3   389671.50   381549.44   4841.73 o   0.15521
   0   2   3   391665.91   383998.91   4813.97 o   0.14801
   1   2   3    72194.75    71802.84    978.42 o   0.15613
   2   2   3   566741.31   584420.81   8048.17 o   0.17747
   3   2   3   209261.30   219138.28   2819.07 o   0.20802
   4   2   3   227828.72   239038.55   3074.64 o   0.24433
   5   2   3     6915.17     7538.61    231.34 o   0.28422
   6   2   3     9415.47     9379.78    395.93 o   0.32636
   7   2   3    42839.47    41423.50    805.38 o   0.36999
   8   2   3    11922.48    11821.21    444.35 o   0.41465
   9   2   3    15491.82    14078.78    731.29 o   0.46003
  10   2   3     3730.96     2818.99    971.25 o   0.50593
  11   2   3     1318.73     1456.87    947.56 o   0.55223
  12   2   3     6056.25     6052.53   1255.52 o   0.59884
  13   2   3      597.34     1350.27   1066.00 o   0.64569
 -12   3   3     3349.81     3105.26    722.86 o   0.60929
 -11   3   3     8006.10     9320.67    869.10 o   0.56380
 -10   3   3     9881.75    10880.33    834.71 o   0.51880
  -9   3   3    15813.15    14284.11    693.02 o   0.47445
  -8   3   3     7371.45     7179.87    328.62 o   0.43093
  -7   3   3    58344.65    56534.64    887.54 o   0.38852
  -6   3   3     4627.77     4699.40    184.66 o   0.34763
  -5   3   3     9143.83     9594.26    264.31 o   0.30887
  -4   3   3     1280.22      900.55    158.45 o   0.27315
  -3   3   3    15139.59    15415.17    421.53 o   0.24180
  -2   3   3    81873.63    89503.25   1518.06 o   0.21675
  -1   3   3    12343.50    12660.72    303.26 o   0.20036
   0   3   3   426566.31   437666.06   5043.95 o   0.19483
   1   3   3    36571.73    37012.69    644.53 o   0.20107
   2   3   3    84777.29    89129.58   1342.80 o   0.21806
   3   3   3   228377.70   237837.64   3033.20 o   0.24357
   4   3   3    22776.11    25684.15    479.69 o   0.27523
   5   3   3     3661.09     3874.44    231.23 o   0.31118
   6   3   3    13878.55    16244.02    431.99 o   0.35009
   7   3   3    29850.44    29409.12    676.08 o   0.39109
   8   3   3    14842.06    13156.91    661.30 o   0.43358
   9   3   3     4120.72     3328.30    840.96 o   0.47716
  10   3   3     5258.95     4879.93   1066.00 o   0.52156
  11   3   3     2027.64     1267.36    983.09 o   0.56658
  12   3   3     1850.28     2357.05   1030.47 o   0.61210
 -12   4   3     5524.87     5803.49    875.99 o   0.62746
 -11   4   3      339.52        0.00    580.45 o   0.58339
 -10   4   3     1624.18     1163.42    613.69 o   0.54003
  -9   4   3     3966.13     3318.84    454.87 o   0.49757
  -8   4   3    18699.32    18672.91    645.45 o   0.45626
  -7   4   3    29135.59    27879.82    665.15 o   0.41644
  -6   4   3    21657.69    21610.90    488.72 o   0.37858
  -5   4   3    74957.41    74212.32   1059.87 o   0.34333
  -4   4   3    18842.57    18373.50    484.36 o   0.31158
  -3   4   3    10338.63    12061.68    514.84 o   0.28451
  -2   4   3    52025.12    58787.71   1046.77 o   0.26354
  -1   4   3    69993.45    72751.97   1430.97 o   0.25024
   0   4   3    16053.20    17077.89    388.12 o   0.24584
   1   4   3    12693.08    13398.86    361.58 o   0.25081
   2   4   3    95352.98   102697.59   1550.73 o   0.26463
   3   4   3    38402.76    38000.13    708.18 o   0.28601
   4   4   3    19739.63    18679.18    488.23 o   0.31342
   5   4   3    47596.57    48351.06    877.77 o   0.34541
   6   4   3    20763.34    19112.95    575.34 o   0.38084
   7   4   3     1986.46     1773.94    282.04 o   0.41884
   8   4   3     1142.34       85.53    326.63 o   0.45876
   9   4   3    10040.74     9890.15   1219.98 o   0.50015
  10   4   3     5105.30     2451.81   1006.78 o   0.54268
  11   4   3     1347.04     1883.27   1042.32 o   0.58608
  12   4   3     4214.42     5247.11   1219.98 o   0.63019
 -11   5   3      475.85      722.51    935.71 o   0.60765
 -10   5   3     1450.58      284.27    805.43 o   0.56616
  -9   5   3     8398.27     8539.88   1101.54 o   0.52581
  -8   5   3     1609.07     1418.02    511.68 o   0.48690
  -7   5   3    48336.71    46442.24   2226.76 o   0.44980
  -6   5   3    64349.70    58762.14   1338.09 o   0.41500
  -5   5   3    10633.78    10906.86    320.70 o   0.38311
  -4   5   3    62469.76    61165.28   1133.73 o   0.35494
  -3   5   3    29638.54    31422.56    680.89 o   0.33142
  -2   5   3    48951.09    52402.68    998.97 o   0.31361
  -1   5   3    54823.71    60413.46   1251.98 o   0.30252
   0   5   3     5185.35     5399.15    332.99 o   0.29889
   1   5   3    21208.69    22067.13    544.86 o   0.30299
   2   5   3    10493.27     9972.13    343.25 o   0.31453
   3   5   3     1330.68     1364.13    253.72 o   0.33272
   4   5   3    12237.10    11457.98    451.31 o   0.35655
   5   5   3    25347.71    24466.05    675.25 o   0.38498
   6   5   3     3489.46     3820.28    340.69 o   0.41706
   7   5   3     1187.10     1189.09    301.67 o   0.45202
   8   5   3     3945.19     3115.10    594.65 o   0.48925
   9   5   3     2140.67     1043.05    568.78 o   0.52825
  10   5   3     1161.33     1599.01    971.25 o   0.56868
  11   5   3     2795.23     2961.12   1184.45 o   0.61024
 -11   6   3     3826.08     5602.44   1208.14 o   0.63605
 -10   6   3     2984.31     3280.92    983.09 o   0.59653
  -9   6   3    13334.13    14331.83   1350.27 o   0.55839
  -8   6   3     4308.43     4631.20    935.71 o   0.52191
  -7   6   3     4175.30     5377.40    959.40 o   0.48748
  -6   6   3    17761.88    19235.45   1456.87 o   0.45557
  -5   6   3    11828.95    10186.26   1018.63 o   0.42673
  -4   6   3     3923.05     4255.24    334.10 o   0.40163
  -3   6   3    29326.56    30810.60    791.21 o   0.38100
  -2   6   3     1629.08     1465.60    263.34 o   0.36561
  -1   6   3    24470.49    25481.06    730.50 o   0.35614
   0   6   3     9382.49    11472.28    451.96 o   0.35307
   1   6   3     2696.01     2661.85    280.21 o   0.35655
   2   6   3     8548.34     8672.43    348.90 o   0.36640
   3   6   3    55933.89    55369.45    995.24 o   0.38213
   4   6   3     2631.48     2616.77    325.00 o   0.40305
   5   6   3     9243.37     9022.80    453.72 o   0.42840
   6   6   3    26259.42    26717.73    882.82 o   0.45745
   7   6   3     2497.94     1796.26    576.64 o   0.48954
   8   6   3      338.55      357.06    543.62 o   0.52410
   9   6   3     1499.65      982.45    626.64 o   0.56069
  10   6   3     2695.00     2623.33    713.12 o   0.59893
  11   6   3     1240.11     2084.63   1125.23 o   0.63852
 -10   7   3     1806.68     2321.52   1018.63 o   0.63055
  -9   7   3     4290.70     3731.01   1089.69 o   0.59459
  -8   7   3     8194.92     8989.97   1184.45 o   0.56048
  -7   7   3    23460.30    21556.97   1563.47 o   0.52857
  -6   7   3     2009.43      686.98    734.36 o   0.49928
  -5   7   3    10337.17    10671.88   1148.92 o   0.47312
  -4   7   3     9280.30     9913.84   1006.78 o   0.45061
  -3   7   3     8437.46     7876.59    900.18 o   0.43232
  -2   7   3     2486.61     3093.32    382.03 o   0.41883
  -1   7   3    16527.49    15098.58    717.14 o   0.41058
   0   7   3      270.76      343.19    338.51 o   0.40792
   1   7   3     4537.31     4360.72    467.00 o   0.41093
   2   7   3     6284.53     5771.90    514.62 o   0.41951
   3   7   3     3844.05     4170.66    515.03 o   0.43332
   4   7   3     1010.34     1277.77    353.25 o   0.45187
   5   7   3    51441.83    49566.20   1255.92 o   0.47463
   6   7   3     1300.32      723.47    418.31 o   0.50100
   7   7   3     1517.05      697.74    549.73 o   0.53046
   8   7   3    10511.67     8741.42    849.32 o   0.56252
   9   7   3     4027.85     4589.74    762.15 o   0.59675
  10   7   3     6476.62     7040.55    901.63 o   0.63282
  -9   8   3       67.15     2226.76   1018.63 o   0.63380
  -8   8   3       44.23      153.98    935.71 o   0.60191
  -7   8   3     5677.93     6573.69   1066.00 o   0.57232
  -6   8   3    12671.08    12140.60   1231.83 o   0.54539
  -5   8   3    20181.68    18133.91   1409.49 o   0.52154
  -4   8   3    25361.74    23878.49   1634.54 o   0.50121
  -3   8   3    25655.47    29445.40   1681.92 o   0.48484
  -2   8   3    25625.98    23428.40   1445.03 o   0.47284
  -1   8   3    29436.11    27678.62   1011.53 o   0.46556
   0   8   3     7296.31     7307.58    574.49 o   0.46321
   1   8   3    27490.07    26632.17   1024.72 o   0.46586
   2   8   3     5738.94     4687.30    538.99 o   0.47345
   3   8   3    11679.90    13080.54    770.30 o   0.48572
   4   8   3     5431.04     5522.18    590.42 o   0.50235
   5   8   3    15582.05    15422.43    873.75 o   0.52291
   6   8   3     1520.55     1829.96    520.30 o   0.54696
   7   8   3     6015.26     6158.37    774.41 o   0.57406
   8   8   3      232.44      292.19    632.29 o   0.60381
   9   8   3     9350.72    11101.14   1013.00 o   0.63583
  -8   9   3     4150.65     4346.93   1160.76 o   0.64567
  -7   9   3    10895.49    12081.38   1397.65 o   0.61817
  -6   9   3     3867.16     4939.15   1066.00 o   0.59332
  -5   9   3     6573.60     7521.25   1160.76 o   0.57148
  -4   9   3     8780.21     8930.75   1172.60 o   0.55299
  -3   9   3     1112.24     1539.78    864.65 o   0.53819
  -2   9   3    10009.04    11572.07   1184.45 o   0.52741
  -1   9   3     1613.12      900.18    734.36 o   0.52089
   0   9   3    26760.21    27758.17   1052.32 o   0.51879
   1   9   3      762.59     1478.59    497.01 o   0.52117
   2   9   3     6327.55     7083.00    661.65 o   0.52796
   3   9   3     4106.37     4788.09    577.71 o   0.53899
   4   9   3    10469.01    10495.44    763.86 o   0.55402
   5   9   3     1018.27      660.30    517.69 o   0.57273
   6   9   3      993.67     2688.70    888.34 o   0.59477
   7   9   3     3151.81     2463.65   1042.32 o   0.61979
   8   9   3     3061.16     5863.02   1255.52 o   0.64744
  -6  10   3     5255.06     6893.49   1137.07 o   0.64268
  -5  10   3     3379.62     3683.64   1054.16 o   0.62257
  -4  10   3     2713.26     1527.94    935.71 o   0.60564
  -3  10   3     6859.58     6573.69   1054.16 o   0.59217
  -2  10   3    11008.40    11749.73   1279.20 o   0.58239
  -1  10   3     3853.56     3577.04    935.71 o   0.57649
   0  10   3    16151.63    17316.64   1373.96 o   0.57459
   1  10   3    21316.63    20763.39   1516.09 o   0.57673
   2  10   3     4835.48     5130.07    636.36 o   0.58288
   3  10   3     4016.20     3339.68    636.36 o   0.59289
   4  10   3    10336.40    11169.35   1267.36 o   0.60659
   5  10   3     2317.32     2641.32    971.25 o   0.62372
   6  10   3     1013.38      414.56    959.40 o   0.64402
  -3  11   3     3275.59     4595.66   1113.38 o   0.64660
  -2  11   3     9561.13    10281.02   1291.05 o   0.63765
  -1  11   3    12455.38    12034.00   1314.74 o   0.63227
   0  11   3     1083.27     1243.67    888.34 o   0.63054
  -2 -11   4     1625.97     2191.23    947.56 o   0.64308
  -1 -11   4     2182.29      912.03    840.96 o   0.63778
   1 -11   4      371.00      935.71    971.25 o   0.63808
   2 -11   4      189.65        0.00    900.18 o   0.64368
  -6 -10   4     2922.86     5194.26    800.76 o   0.64792
  -5 -10   4     3047.90     3879.98    730.06 o   0.62802
  -4 -10   4     3083.52     2904.72    699.80 o   0.61128
  -3 -10   4     9315.41     8101.29    870.91 o   0.59797
  -2 -10   4     2840.31     2704.80    706.79 o   0.58832
  -1 -10   4     8087.04     7588.93    654.71 o   0.58253
   0 -10   4     2020.28     1238.59    426.19 o   0.58069
   1 -10   4     7539.05     6224.70    640.14 o   0.58285
   2 -10   4     1084.45      509.31    619.60 o   0.58897
   3 -10   4     5940.70     5097.29    786.75 o   0.59892
   4 -10   4      242.76        0.00    606.82 o   0.61252
   5 -10   4      285.50        0.00    597.74 o   0.62953
   6 -10   4     1473.71     1563.47   1030.47 o   0.64969
  -7  -9   4     5060.68     2143.85   1006.78 o   0.62358
  -6  -9   4     8322.04     7210.58    666.63 o   0.59900
  -5  -9   4     8653.70     9948.41    721.04 o   0.57741
  -4  -9   4     1798.27      972.10    505.67 o   0.55915
  -3  -9   4     2343.61     3132.83    526.79 o   0.54457
  -2  -9   4     2856.58     3153.47    524.74 o   0.53396
  -1  -9   4     4746.86     4267.74    443.54 o   0.52757
   0  -9   4     7509.67     7914.43    511.58 o   0.52554
   1  -9   4     2403.12     2241.65    393.87 o   0.52793
   2  -9   4     1276.77     1437.23    487.68 o   0.53468
   3  -9   4    18908.19    19445.87    899.09 o   0.54562
   4  -9   4     2243.03     2853.34    536.35 o   0.56052
   5  -9   4     1500.98     2024.21    510.48 o   0.57906
   6  -9   4     3470.48     2219.68    550.96 o   0.60090
   7  -9   4     1925.87     3423.83    778.76 o   0.62571
  -9  -8   4      989.96     1082.89    671.59 o   0.63900
  -8  -8   4     5835.95     6003.65    798.23 o   0.60742
  -7  -8   4     5899.39     5812.18    601.03 o   0.57815
  -6  -8   4    21509.48    22073.84    927.20 o   0.55155
  -5  -8   4     1348.44      979.55    449.53 o   0.52803
  -4  -8   4      217.77      303.60    385.58 o   0.50800
  -3  -8   4     8414.60     7958.73    523.19 o   0.49191
  -2  -8   4     4233.97     3213.14    388.94 o   0.48014
  -1  -8   4     6696.56     5977.90    437.10 o   0.47302
   0  -8   4     3122.23     3478.08    390.45 o   0.47075
   1  -8   4    10644.87    10891.80    530.54 o   0.47342
   2  -8   4    18377.55    17917.13    573.99 o   0.48093
   3  -8   4    11682.16    10184.31    640.51 o   0.49307
   4  -8   4     6172.35     7257.81    609.61 o   0.50950
   5  -8   4     7252.91     7296.12    600.25 o   0.52983
   6  -8   4     8840.74     8466.77    625.67 o   0.55362
   7  -8   4     4833.74     3543.56    707.38 o   0.58046
   8  -8   4    10720.89    10549.02    908.69 o   0.60993
   9  -8   4      675.41     1752.98   1089.69 o   0.64168
 -10  -7   4     9657.32     9203.17   1350.27 o   0.63574
  -9  -7   4     4995.33     4929.33    777.69 o   0.60013
  -8  -7   4     6251.58     6885.08    766.31 o   0.56639
  -7  -7   4     1353.66     1386.35    432.31 o   0.53488
  -6  -7   4    28324.84    26836.06    830.76 o   0.50601
  -5  -7   4     2291.87     2238.93    379.23 o   0.48026
  -4  -7   4      443.11      216.17    325.38 o   0.45815
  -3  -7   4     2346.71     2136.18    351.32 o   0.44024
  -2  -7   4     4094.58     3687.36    330.48 o   0.42705
  -1  -7   4    12141.92    12000.94    466.09 o   0.41902
   0  -7   4    15225.89    14843.02    572.79 o   0.41647
   1  -7   4    13440.46    12724.35    535.06 o   0.41948
   2  -7   4    38148.50    34727.38    766.84 o   0.42794
   3  -7   4     1977.70     1912.85    337.78 o   0.44154
   4  -7   4     2342.89     2183.50    349.23 o   0.45981
   5  -7   4     8757.03     7849.40    471.17 o   0.48224
   6  -7   4     7610.71     6957.90    560.90 o   0.50827
   7  -7   4     1071.94      944.60    411.30 o   0.53737
   8  -7   4     7264.29     8644.78    798.23 o   0.56908
   9  -7   4      387.49      296.11    923.87 o   0.60299
  10  -7   4     1073.82     1599.01   1030.47 o   0.63873
 -11  -6   4    10469.38     8907.06   1385.81 o   0.64116
 -10  -6   4     4415.81     3280.92   1137.07 o   0.60202
  -9  -6   4     1370.76     1007.25    469.76 o   0.56428
  -8  -6   4     1295.42     1345.11    446.54 o   0.52826
  -7  -6   4     3304.61     3611.45    386.67 o   0.49432
  -6  -6   4      197.47      302.09    295.26 o   0.46293
  -5  -6   4    18345.43    17912.38    647.36 o   0.43463
  -4  -6   4     2079.16     2669.58    344.24 o   0.41007
  -3  -6   4     6072.66     6549.92    410.50 o   0.38996
  -2  -6   4     9285.96     9272.51    361.39 o   0.37500
  -1  -6   4     1838.18     1627.16    236.62 o   0.36584
   0  -6   4    27611.50    26931.30    592.55 o   0.36291
   1  -6   4     2460.68     2505.19    251.29 o   0.36636
   2  -6   4    23275.91    23287.67    527.87 o   0.37602
   3  -6   4    12822.70    13180.06    392.78 o   0.39142
   4  -6   4    53303.50    49201.25    914.45 o   0.41193
   5  -6   4    21482.51    20947.69    662.39 o   0.43682
   6  -6   4     1351.20     1192.49    320.01 o   0.46540
   7  -6   4    16829.58    16158.20    609.58 o   0.49702
   8  -6   4     5893.73     5589.94    529.01 o   0.53114
   9  -6   4       85.38        0.00    517.94 o   0.56732
  10  -6   4     6135.14     4003.44   1089.69 o   0.60518
  11  -6   4     1507.42      118.44    971.25 o   0.64442
 -11  -5   4     5869.46     7213.29   1243.67 o   0.61300
 -10  -5   4     6897.44     7838.38    804.15 o   0.57193
  -9  -5   4    14808.10    15366.20    734.36 o   0.53207
  -8  -5   4    13216.38    13313.13    545.50 o   0.49370
  -7  -5   4    14447.93    12949.65    531.28 o   0.45720
  -6  -5   4    55895.76    57633.75   1204.86 o   0.42307
  -5  -5   4      149.15      222.47    261.84 o   0.39190
  -4  -5   4    20259.55    20109.61    560.87 o   0.36447
  -3  -5   4     2549.92     2573.03    265.19 o   0.34168
  -2  -5   4      429.76      417.38    192.28 o   0.32451
  -1  -5   4    13645.30    14603.67    415.94 o   0.31388
   0  -5   4    22637.23    24397.11    459.76 o   0.31046
   1  -5   4      353.24      170.21    188.51 o   0.31448
   2  -5   4    74315.00    76333.35   1065.58 o   0.32568
   3  -5   4    38305.24    39502.73    692.12 o   0.34335
   4  -5   4    16319.34    16085.07    411.12 o   0.36656
   5  -5   4    24360.72    24761.28    596.15 o   0.39433
   6  -5   4      604.32      433.36    272.57 o   0.42576
   7  -5   4     2474.30     2211.07    314.05 o   0.46012
   8  -5   4    20052.10    16842.81    733.01 o   0.49678
   9  -5   4     1795.61      402.59    512.58 o   0.53528
  10  -5   4     4918.50     5318.39    735.74 o   0.57526
  11  -5   4     7825.64    11156.05    954.68 o   0.61641
 -12  -4   4     3085.25     3707.33   1077.85 o   0.63260
 -11  -4   4    17593.59    20052.72   1646.38 o   0.58895
 -10  -4   4      716.78      435.31    531.13 o   0.54608
  -9  -4   4      656.52      389.99    318.11 o   0.50418
  -8  -4   4      287.35      386.55    221.78 o   0.46351
  -7  -4   4    18134.44    17826.27    505.45 o   0.42443
  -6  -4   4    36686.75    34965.21    719.78 o   0.38741
  -5  -4   4    21458.71    21088.76    546.18 o   0.35311
  -4  -4   4    41904.22    42126.71    816.98 o   0.32240
  -3  -4   4    13941.27    13186.05    425.93 o   0.29639
  -2  -4   4      511.08      782.26    208.92 o   0.27642
  -1  -4   4    60301.68    66289.01   1098.65 o   0.26386
   0  -4   4    15804.49    17616.12    363.06 o   0.25978
   1  -4   4   159057.30   161795.23   1987.36 o   0.26458
   2  -4   4    65553.62    65189.36    851.75 o   0.27780
   3  -4   4     1664.90     1479.29    186.89 o   0.29832
   4  -4   4    14033.11    13973.48    366.93 o   0.32476
   5  -4   4    15821.60    15862.60    379.96 o   0.35580
   6  -4   4     5654.67     5374.53    282.80 o   0.39035
   7  -4   4     1487.42      995.49    211.76 o   0.42756
   8  -4   4    11455.41     9320.33    542.03 o   0.46679
   9  -4   4    12868.17    12431.75    833.06 o   0.50757
  10  -4   4     5901.90     4327.76    702.93 o   0.54957
  11  -4   4     4443.38     4917.04    753.64 o   0.59251
  12  -4   4     1855.93     1628.35    702.93 o   0.63621
 -12  -3   4     2576.41     3264.08    731.08 o   0.61458
 -11  -3   4     4350.02     4708.03    694.55 o   0.56955
 -10  -3   4     1356.40     1036.23    423.69 o   0.52510
  -9  -3   4     4242.30     4844.70    379.53 o   0.48137
  -8  -3   4    26210.93    24431.24    694.70 o   0.43859
  -7  -3   4     2357.23     1970.93    233.05 o   0.39707
  -6  -3   4    12005.43    11343.75    347.98 o   0.35723
  -5  -3   4     4346.37     4781.15    263.44 o   0.31971
  -4  -3   4     3925.50     4126.95    287.94 o   0.28542
  -3  -3   4   136179.13   142247.58   2360.52 o   0.25568
  -2  -3   4    43091.03    43192.95    878.82 o   0.23223
  -1  -3   4   105567.82   111608.89   1506.54 o   0.21713
   0  -3   4    77852.02    76924.19   1090.87 o   0.21215
   1  -3   4    24071.76    26480.76    525.56 o   0.21800
   2  -3   4    18070.24    18793.75    405.69 o   0.23387
   3  -3   4   118546.55   124292.23   1854.37 o   0.25791
   4  -3   4    64657.75    66959.84   1233.58 o   0.28808
   5  -3   4    24610.73    27931.59    568.74 o   0.32268
   6  -3   4     9546.29     9571.84    332.45 o   0.36042
   7  -3   4    13569.12    12988.93    374.23 o   0.40042
   8  -3   4     6165.62     6304.74    431.02 o   0.44206
   9  -3   4    13472.44    13878.88    857.70 o   0.48493
  10  -3   4      154.87      239.33    512.01 o   0.52872
  11  -3   4     1441.24     1522.81    635.76 o   0.57323
  12  -3   4      426.93      515.46    644.25 o   0.61829
 -13  -2   4      469.84     1240.43    690.01 o   0.64778
 -12  -2   4     7226.00     8391.00    827.40 o   0.60137
 -11  -2   4     7838.88     7275.04    773.43 o   0.55528
 -10  -2   4     3052.42     2604.94    445.56 o   0.50958
  -9  -2   4     8702.16     7936.70    419.06 o   0.46440
  -8  -2   4    13091.29    12891.94    486.06 o   0.41989
  -7  -2   4    12416.09    12571.63    465.18 o   0.37631
  -6  -2   4    12719.10    12860.46    463.40 o   0.33400
  -5  -2   4     5960.83     7028.71    283.27 o   0.29353
  -4  -2   4    88488.55    89237.43   1345.66 o   0.25576
  -3  -2   4    80157.15    82786.07   1392.62 o   0.22208
  -2  -2   4   103658.25   104202.48   1750.94 o   0.19462
  -1  -2   4   155241.45   155804.69   2444.82 o   0.17632
   0  -2   4   196552.20   194425.94   3043.94 o   0.17016
   1  -2   4    30361.78    27449.21    523.37 o   0.17740
   2  -2   4      164.40      413.41    146.16 o   0.19657
   3  -2   4    87604.16    95550.09   1210.98 o   0.22464
   4  -2   4   101448.31   108198.87   1814.89 o   0.25872
   5  -2   4     2121.59     2351.22    218.91 o   0.29676
   6  -2   4     7675.97     7636.99    278.79 o   0.33741
   7  -2   4    20897.26    21343.15    393.61 o   0.37984
   8  -2   4    33358.87    33560.26    722.29 o   0.42351
   9  -2   4     3970.41     5354.41    606.13 o   0.46808
  10  -2   4     3791.96     3600.64    627.32 o   0.51331
  11  -2   4     6681.25     8223.20    768.35 o   0.55905
  12  -2   4     6818.60     6251.27    800.92 o   0.60517
 -13  -1   4     6353.93     8243.76   1397.65 o   0.64030
 -12  -1   4     3534.55     3465.15    687.26 o   0.59331
 -11  -1   4     9288.33     9755.99    822.01 o   0.54654
 -10  -1   4    15346.15    14607.47    680.91 o   0.50004
  -9  -1   4    24727.45    23225.58    640.05 o   0.45391
  -8  -1   4      647.39      665.38    185.35 o   0.40826
  -7  -1   4     2270.94     2284.75    236.74 o   0.36328
  -6  -1   4    15194.49    15926.67    430.37 o   0.31925
  -5  -1   4     1743.56     1900.70    168.22 o   0.27663
  -4  -1   4    79411.11    82720.48   1244.66 o   0.23617
  -3  -1   4   145982.89   146304.20   1765.66 o   0.19921
  -2  -1   4   178721.31   173177.53   2448.90 o   0.16806
  -1  -1   4    48458.50    49489.87    870.20 o   0.14648
   0  -1   4   174376.81   175881.45   3188.44 o   0.13900
   1  -1   4    11868.92    10195.45    269.26 o   0.14778
   2  -1   4   166233.11   156657.05   2225.97 o   0.17032
   3  -1   4     7559.83     7815.00    213.95 o   0.20206
   4  -1   4    19138.77    20379.21    389.47 o   0.23938
   5  -1   4     7670.03     7431.42    254.09 o   0.28006
   6  -1   4    11048.93    11367.86    302.64 o   0.32282
   7  -1   4     4439.59     4524.20    326.88 o   0.36694
   8  -1   4    41164.85    40117.13    990.88 o   0.41198
   9  -1   4    49909.06    49082.46   1600.19 o   0.45768
  10  -1   4    14568.15    14669.01    895.10 o   0.50384
  11  -1   4     3719.18     4213.09    665.76 o   0.55036
  12  -1   4      917.58      929.13    588.30 o   0.59716
  13  -1   4     4309.41     5223.42   1291.05 o   0.64416
 -13   0   4     1325.75     2439.96   1148.92 o   0.63779
 -12   0   4        0.02        0.00    805.43 o   0.59060
 -11   0   4     6869.58     7251.07    728.49 o   0.54359
 -10   0   4     9026.90     7950.31    449.56 o   0.49682
  -9   0   4    21188.42    20313.22    639.55 o   0.45036
  -8   0   4     1476.37     1843.75    216.60 o   0.40431
  -7   0   4       31.75       16.76    140.66 o   0.35884
  -6   0   4    15831.80    14814.56    307.17 o   0.31418
  -5   0   4     3305.98     3491.47    166.18 o   0.27076
  -4   0   4     2027.42     2105.25    146.48 o   0.22928
  -3   0   4     6635.77     6243.24    212.24 o   0.19098
  -2   0   4   591390.94   540189.63   8256.33 o   0.15822
  -1   0   4    13251.68    12918.03    325.48 o   0.13508
   0   0   4    63515.32    64807.75    981.92 o   0.12693
   1   0   4     1851.18     1320.69    129.40 o   0.13648
   2   0   4    91683.23    87500.34   1184.28 o   0.16061
   3   0   4    11353.50    11198.59    257.47 o   0.19396
   4   0   4    46282.04    44243.69    934.69 o   0.23258
   5   0   4     6399.77     6146.54    267.05 o   0.27427
   6   0   4     1999.04     1538.55    187.35 o   0.31781
   7   0   4    44559.72    41401.14    811.08 o   0.36254
   8   0   4    83204.42    77345.21   1671.94 o   0.40807
   9   0   4    28274.14    29308.31    846.07 o   0.45416
  10   0   4    21137.52    20077.82   1003.07 o   0.50065
  11   0   4      430.35      293.82    521.39 o   0.54744
  12   0   4        0.24        0.00    852.80 o   0.59446
  13   0   4     3255.84     2392.59   1077.85 o   0.64166
 -13   1   4     6357.52     4915.46   1291.05 o   0.64030
 -12   1   4     3532.15     3636.26   1148.92 o   0.59331
 -11   1   4     9284.20     9716.08    845.23 o   0.54654
 -10   1   4    15351.71    13412.88    563.17 o   0.50004
  -9   1   4    24738.13    24367.74    614.53 o   0.45391
  -8   1   4      644.38      647.54    184.06 o   0.40826
  -7   1   4     2267.14     2417.73    168.56 o   0.36328
  -6   1   4    15186.48    16306.45    344.60 o   0.31925
  -5   1   4     1745.82     1925.24    144.36 o   0.27663
  -4   1   4    79424.21    81683.46   1055.16 o   0.23617
  -3   1   4   145933.69   144942.39   1766.33 o   0.19921
  -2   1   4   178739.31   175359.13   2251.44 o   0.16806
  -1   1   4    48454.52    47323.71    702.53 o   0.14648
   0   1   4   174356.09   174206.52   2471.20 o   0.13900
   1   1   4    11865.55    10356.00    270.07 o   0.14778
   2   1   4   166188.72   155307.31   2037.94 o   0.17032
   3   1   4     7561.87     7404.51    247.75 o   0.20206
   4   1   4    19142.13    20560.37    560.53 o   0.23938
   5   1   4     7674.26     7465.48    266.37 o   0.28006
   6   1   4    11049.27    11184.99    319.74 o   0.32282
   7   1   4     4436.85     5063.03    307.33 o   0.36694
   8   1   4    41152.77    39509.68    820.23 o   0.41198
   9   1   4    49913.48    47794.19   1203.39 o   0.45768
  10   1   4    14571.56    14515.54    863.98 o   0.50384
  11   1   4     3722.44     3126.95   1054.16 o   0.55036
  12   1   4      918.64     1468.72   1042.32 o   0.59716
  13   1   4     4306.92     2854.52   1148.92 o   0.64416
 -13   2   4      470.44      663.29   1125.23 o   0.64778
 -12   2   4     7225.93     6552.78    813.80 o   0.60137
 -11   2   4     7836.79     7239.26    802.73 o   0.55528
 -10   2   4     3052.03     3079.83    614.69 o   0.50958
  -9   2   4     8699.52     7987.38    426.23 o   0.46440
  -8   2   4    13092.91    12676.59    369.41 o   0.41989
  -7   2   4    12410.06    12048.35    359.04 o   0.37631
  -6   2   4    12725.95    12679.90    306.48 o   0.33400
  -5   2   4     5956.90     6585.25    234.84 o   0.29353
  -4   2   4    88464.68    88859.65   1230.81 o   0.25576
  -3   2   4    80092.12    84503.40   1059.30 o   0.22208
  -2   2   4   103668.84   105073.46   1409.75 o   0.19462
  -1   2   4   155312.83   153779.09   2206.86 o   0.17632
   0   2   4   196555.50   195609.48   2762.66 o   0.17016
   1   2   4    30338.44    27866.84    580.23 o   0.17740
   2   2   4      165.39      188.28    167.46 o   0.19657
   3   2   4    87627.77    95304.31   1435.87 o   0.22464
   4   2   4   101475.07   107615.02   1588.17 o   0.25872
   5   2   4     2126.10     2217.27    176.77 o   0.29676
   6   2   4     7677.11     7757.03    362.66 o   0.33741
   7   2   4    20891.73    21068.85    602.55 o   0.37984
   8   2   4    33362.29    32021.20   1001.13 o   0.42351
   9   2   4     3972.13     3932.37    935.71 o   0.46808
  10   2   4     3786.82     4370.62    947.56 o   0.51331
  11   2   4     6687.02     4986.53   1077.85 o   0.55905
  12   2   4     6827.26     5863.02   1267.36 o   0.60517
 -12   3   4     2578.63     3198.01    935.71 o   0.61458
 -11   3   4     4348.97     4506.15    727.94 o   0.56955
 -10   3   4     1355.20     1742.34    568.18 o   0.52510
  -9   3   4     4241.01     3729.78    455.74 o   0.48137
  -8   3   4    26226.62    24237.34    596.95 o   0.43859
  -7   3   4     2357.07     1995.98    224.75 o   0.39707
  -6   3   4    11997.33    10851.62    304.00 o   0.35723
  -5   3   4     4347.99     4580.63    233.62 o   0.31971
  -4   3   4     3922.34     3912.85    169.47 o   0.28542
  -3   3   4   136161.50   142196.97   2302.90 o   0.25568
  -2   3   4    43091.49    43756.44    729.65 o   0.23223
  -1   3   4   105518.75   113682.46   1651.81 o   0.21713
   0   3   4    77833.86    77884.66   1191.96 o   0.21215
   1   3   4    24046.21    25404.61    508.43 o   0.21800
   2   3   4    18072.19    18627.17    430.96 o   0.23387
   3   3   4   118574.59   124719.10   1832.89 o   0.25791
   4   3   4    64642.75    67369.91   1085.14 o   0.28808
   5   3   4    24599.10    27446.92    573.35 o   0.32268
   6   3   4     9554.13     9363.42    361.04 o   0.36042
   7   3   4    13560.65    13036.11    440.55 o   0.40042
   8   3   4     6170.42     6312.79    492.16 o   0.44206
   9   3   4    13472.84    12886.81   1255.52 o   0.48493
  10   3   4      153.45      260.58    781.74 o   0.52872
  11   3   4     1440.78        0.00    971.25 o   0.57323
  12   3   4      425.73     1966.19   1018.63 o   0.61829
 -12   4   4     3085.04     1812.21    994.94 o   0.63260
 -11   4   4    17591.28    17873.33   1551.63 o   0.58895
 -10   4   4      716.68        0.00    793.58 o   0.54608
  -9   4   4      658.24      501.48    463.88 o   0.50418
  -8   4   4      287.03      396.02    431.66 o   0.46351
  -7   4   4    18152.37    18217.23    538.50 o   0.42443
  -6   4   4    36690.49    35469.26    739.93 o   0.38741
  -5   4   4    21439.40    21052.05    485.09 o   0.35311
  -4   4   4    41894.59    42473.88    851.13 o   0.32240
  -3   4   4    13924.05    13411.22    542.32 o   0.29639
  -2   4   4      507.81      829.47    275.84 o   0.27642
  -1   4   4    60268.64    66283.88   1320.49 o   0.26386
   0   4   4    15798.45    17500.51    393.46 o   0.25978
   1   4   4   159115.47   158471.33   2296.74 o   0.26458
   2   4   4    65585.70    66264.52   1187.34 o   0.27780
   3   4   4     1670.48     1556.77    214.78 o   0.29832
   4   4   4    14020.29    14794.15    437.65 o   0.32476
   5   4   4    15811.07    15654.52    455.74 o   0.35580
   6   4   4     5652.87     6152.62    348.01 o   0.39035
   7   4   4     1488.97     1391.98    266.29 o   0.42756
   8   4   4    11440.59    11406.24   1125.23 o   0.46679
   9   4   4    12871.82    10292.86   1267.36 o   0.50757
  10   4   4     5905.80     5851.18   1160.76 o   0.54957
  11   4   4     4441.10     1693.76   1089.69 o   0.59251
  12   4   4     1853.19      971.25   1113.38 o   0.63621
 -11   5   4     5878.01     5957.78   1101.54 o   0.61300
 -10   5   4     6898.65     6242.05   1066.00 o   0.57193
  -9   5   4    14821.21    14561.27    895.10 o   0.53207
  -8   5   4    13217.42    14251.13    844.79 o   0.49370
  -7   5   4    14459.55    15196.48   1231.83 o   0.45720
  -6   5   4    55904.35    56863.93   1580.76 o   0.42307
  -5   5   4      149.79       43.93    193.55 o   0.39190
  -4   5   4    20262.73    20038.44    902.67 o   0.36447
  -3   5   4     2546.75     2324.78    410.13 o   0.34168
  -2   5   4      430.85      657.50    177.77 o   0.32451
  -1   5   4    13643.37    14762.59    500.38 o   0.31388
   0   5   4    22644.66    24667.38    678.56 o   0.31046
   1   5   4      353.97      483.96    193.05 o   0.31448
   2   5   4    74338.32    76413.27   1365.37 o   0.32568
   3   5   4    38282.88    39367.85    852.06 o   0.34335
   4   5   4    16334.73    16479.71    538.44 o   0.36656
   5   5   4    24379.87    24817.82    678.30 o   0.39433
   6   5   4      605.29      598.52    282.77 o   0.42576
   7   5   4     2476.07     1673.88    380.13 o   0.46012
   8   5   4    20052.02    16352.16    949.91 o   0.49678
   9   5   4     1796.91     1006.78    888.34 o   0.53528
  10   5   4     4917.14     6384.18   1196.29 o   0.57526
  11   5   4     7822.13    10150.73   1468.72 o   0.61641
 -11   6   4    10470.43    10138.88   1314.74 o   0.64116
 -10   6   4     4417.04     3837.61   1101.54 o   0.60202
  -9   6   4     1371.36     1137.07    900.18 o   0.56428
  -8   6   4     1297.89     2961.12    876.49 o   0.52826
  -7   6   4     3306.53     2996.66    829.11 o   0.49432
  -6   6   4      197.82       71.07    627.76 o   0.46293
  -5   6   4    18349.66    20135.63   1350.27 o   0.43463
  -4   6   4     2080.84     1729.30    663.29 o   0.41007
  -3   6   4     6074.02     7663.38    864.65 o   0.38996
  -2   6   4     9284.88    10161.35    427.76 o   0.37500
  -1   6   4     1839.35     2435.14    289.94 o   0.36584
   0   6   4    27607.88    26738.86    760.89 o   0.36291
   1   6   4     2461.51     2327.25    332.33 o   0.36636
   2   6   4    23294.57    22947.36    564.01 o   0.37602
   3   6   4    12826.48    12623.18    442.60 o   0.39142
   4   6   4    53282.86    49517.62   1067.62 o   0.41193
   5   6   4    21479.15    19855.69    656.07 o   0.43682
   6   6   4     1348.49      539.56    366.73 o   0.46540
   7   6   4    16832.77    15615.01    931.57 o   0.49702
   8   6   4     5893.87     5862.66    716.63 o   0.53114
   9   6   4       85.91        0.00    734.36 o   0.56732
  10   6   4     6134.13     5022.06   1148.92 o   0.60518
  11   6   4     1507.20     3802.08   1219.98 o   0.64442
 -10   7   4     9649.12     9072.88   1362.12 o   0.63574
  -9   7   4     5004.50     7165.92   1172.60 o   0.60013
  -8   7   4     6248.34     6632.91   1089.69 o   0.56639
  -7   7   4     1357.23     1906.96    888.34 o   0.53488
  -6   7   4    28304.56    26223.70   1681.92 o   0.50601
  -5   7   4     2293.14     2439.96    769.89 o   0.48026
  -4   7   4      443.59        0.00    639.60 o   0.45815
  -3   7   4     2345.67     1539.78    651.45 o   0.44024
  -2   7   4     4092.28     3659.95    698.82 o   0.42705
  -1   7   4    12140.50    13115.33    636.56 o   0.41902
   0   7   4    15223.96    14408.58    719.97 o   0.41647
   1   7   4    13434.00    13273.00    690.01 o   0.41948
   2   7   4    38137.81    36376.05   1162.72 o   0.42794
   3   7   4     1978.17     2230.11    362.59 o   0.44154
   4   7   4     2344.80     1977.42    382.08 o   0.45981
   5   7   4     8751.53     8290.48    674.17 o   0.48224
   6   7   4     7615.61     6540.20    692.73 o   0.50827
   7   7   4     1069.63      432.74    540.16 o   0.53737
   8   7   4     7267.72     7498.13    833.31 o   0.56908
   9   7   4      387.06     1194.78    657.10 o   0.60299
  10   7   4     1073.20      983.09   1042.32 o   0.63873
  -9   8   4      987.79     1539.78   1089.69 o   0.63900
  -8   8   4     5835.30     6668.45   1184.45 o   0.60742
  -7   8   4     5896.61     5863.02   1066.00 o   0.57815
  -6   8   4    21500.79    22042.59   1634.54 o   0.55155
  -5   8   4     1346.24     3351.99    923.87 o   0.52803
  -4   8   4      218.05       23.69    686.98 o   0.50800
  -3   8   4     8407.86     9203.17   1077.85 o   0.49191
  -2   8   4     4234.71     3280.92    805.43 o   0.48014
  -1   8   4     6687.56     5507.69    900.18 o   0.47302
   0   8   4     3123.56     2612.38    466.69 o   0.47075
   1   8   4    10656.78    11024.89    666.11 o   0.47342
   2   8   4    18362.79    17976.86    861.56 o   0.48093
   3   8   4    11678.48    11560.22    711.90 o   0.49307
   4   8   4     6178.15     7272.74    644.20 o   0.50950
   5   8   4     7254.90     8260.08    576.01 o   0.52983
   6   8   4     8834.11     8850.93    613.74 o   0.55362
   7   8   4     4831.35     3651.29    699.30 o   0.58046
   8   8   4    10733.24     9876.99    908.46 o   0.60993
   9   8   4      674.89      798.24    724.43 o   0.64168
  -7   9   4     5056.67     2901.90   1066.00 o   0.62358
  -6   9   4     8322.79     7687.07   1160.76 o   0.59900
  -5   9   4     8646.40     8835.99   1184.45 o   0.57741
  -4   9   4     1797.04        0.00    734.36 o   0.55915
  -3   9   4     2343.57     3884.99    876.49 o   0.54457
  -2   9   4     2857.99     1610.85    864.65 o   0.53396
  -1   9   4     4747.69     3837.61    829.11 o   0.52757
   0   9   4     7508.43     5720.89    947.56 o   0.52554
   1   9   4     2402.56     2281.61    512.58 o   0.52793
   2   9   4     1278.50     1266.40    506.24 o   0.53468
   3   9   4    18916.30    16713.23    912.45 o   0.54562
   4   9   4     2241.76     3063.89    572.56 o   0.56052
   5   9   4     1501.77     3160.26    621.90 o   0.57906
   6   9   4     3471.61     2712.39    959.40 o   0.60090
   7   9   4     1927.05      473.78    971.25 o   0.62571
  -6  10   4     2924.95     3896.84   1172.60 o   0.64792
  -5  10   4     3049.58     2629.48   1054.16 o   0.62802
  -4  10   4     3087.75     3813.93    983.09 o   0.61128
  -3  10   4     9319.32    11394.40   1314.74 o   0.59797
  -2  10   4     2842.56     2309.68    947.56 o   0.58832
  -1  10   4     8092.98     8717.54   1160.76 o   0.58253
   0  10   4     2020.50     2487.34    852.80 o   0.58069
   1  10   4     7538.17     7201.45   1030.47 o   0.58285
   2  10   4     1083.60     1113.38    781.74 o   0.58897
   3  10   4     5940.29     5330.35    680.70 o   0.59892
   4  10   4      242.70      236.89    781.74 o   0.61252
   5  10   4      284.32     1172.60    876.49 o   0.62953
   6  10   4     1473.11     1871.43    971.25 o   0.64969
  -2  11   4     1627.97     1539.78    971.25 o   0.64308
  -1  11   4     2181.05     2972.97   1018.63 o   0.63778
   0  11   4     2772.48     1847.74    959.40 o   0.63611
   1  11   4      370.87      675.14    888.34 o   0.63808
  -1 -11   5    13845.93    14154.16   1385.81 o   0.64481
   1 -11   5      922.42        0.00    935.71 o   0.64518
  -5 -10   5      446.51     1326.58    912.03 o   0.63500
  -4 -10   5    19343.67    22658.51   1788.52 o   0.61849
  -3 -10   5    34314.25    38316.91   2179.39 o   0.60538
  -2 -10   5    25685.28    23274.42   1670.07 o   0.59590
  -1 -10   5     9120.16    10020.44   1196.29 o   0.59021
   0 -10   5     3032.73     2535.49    512.10 o   0.58844
   1 -10   5     3792.16     4065.83    741.73 o   0.59062
   2 -10   5     4121.30     3562.96    753.22 o   0.59670
   3 -10   5     2080.14     2480.42    727.35 o   0.60656
   4 -10   5     2152.47     2200.49    735.74 o   0.62003
   5 -10   5       72.43        0.00    623.03 o   0.63688
  -7  -9   5     2280.94     1302.89   1006.78 o   0.63054
  -6  -9   5     7073.21     6079.23    658.77 o   0.60628
  -5  -9   5     7603.03     8193.55    682.97 o   0.58500
  -4  -9   5     9219.19     8938.58    692.94 o   0.56703
  -3  -9   5      984.38      284.78    452.08 o   0.55270
  -2  -9   5     6506.95     6029.42    594.63 o   0.54230
  -1  -9   5    10623.34    11178.99    578.54 o   0.53604
   0  -9   5     6128.76     6530.30    503.09 o   0.53409
   1  -9   5     9352.16     9304.33    548.06 o   0.53649
   2  -9   5     7531.09     7718.99    650.87 o   0.54317
   3  -9   5     2206.32     2774.58    544.78 o   0.55399
   4  -9   5     1229.81      701.43    506.26 o   0.56871
   5  -9   5     3618.06     2972.81    557.94 o   0.58703
   6  -9   5     5102.77     5454.66    616.70 o   0.60863
   7  -9   5       39.83        0.00    959.40 o   0.63318
  -9  -8   5     3403.86     2952.23    736.46 o   0.64572
  -8  -8   5    12390.22    12270.49    979.48 o   0.61453
  -7  -8   5    11372.80    11961.74    725.49 o   0.58565
  -6  -8   5     2327.95     2071.44    483.29 o   0.55945
  -5  -8   5     2879.27     2614.30    499.22 o   0.53632
  -4  -8   5     1115.87      766.40    441.50 o   0.51666
  -3  -8   5     5749.46     5629.22    559.72 o   0.50089
  -2  -8   5    15141.73    15165.74    561.23 o   0.48939
  -1  -8   5    24265.41    23151.42    687.87 o   0.48245
   0  -8   5    33300.05    32897.97    902.18 o   0.48028
   1  -8   5     5232.19     5400.32    439.00 o   0.48294
   2  -8   5     4433.16     5104.33    363.10 o   0.49036
   3  -8   5     7215.81     7265.63    476.08 o   0.50232
   4  -8   5     6236.27     7097.47    603.72 o   0.51850
   5  -8   5     5552.42     6186.36    573.00 o   0.53854
   6  -8   5     7191.33     7329.81    623.37 o   0.56200
   7  -8   5    10226.93     8890.83    864.39 o   0.58850
   8  -8   5     1944.77     2998.12    715.03 o   0.61763
   9  -8   5      487.79        0.00    983.09 o   0.64904
 -10  -7   5      703.21     1693.76   1030.47 o   0.64246
  -9  -7   5     5328.71     5469.14    764.95 o   0.60728
  -8  -7   5     1073.49     1759.95    644.20 o   0.57400
  -7  -7   5     4501.89     5383.05    551.40 o   0.54298
  -6  -7   5    15325.89    14664.75    644.06 o   0.51461
  -5  -7   5      887.42      154.41    332.96 o   0.48936
  -4  -7   5    19514.54    18755.99    692.02 o   0.46773
  -3  -7   5    13656.74    12654.64    564.77 o   0.45025
  -2  -7   5     3607.03     3339.91    334.89 o   0.43742
  -1  -7   5    10589.40     9643.75    406.22 o   0.42965
   0  -7   5     3924.92     4151.90    310.75 o   0.42721
   1  -7   5     8401.15     8301.25    416.48 o   0.43020
   2  -7   5    54328.25    52005.45    926.95 o   0.43851
   3  -7   5    44022.77    42451.97    911.64 o   0.45184
   4  -7   5      943.83      541.73    315.64 o   0.46977
   5  -7   5     8325.03     8100.68    488.44 o   0.49179
   6  -7   5    14771.95    14055.91    608.44 o   0.51738
   7  -7   5     9364.94     9937.84    635.30 o   0.54604
   8  -7   5     3032.47     3787.17    657.68 o   0.57732
   9  -7   5     2637.17     3837.61   1066.00 o   0.61081
  10  -7   5     3206.38     3423.06   1089.69 o   0.64616
 -11  -6   5       84.69     1231.83   1089.69 o   0.64778
 -10  -6   5     7086.38     7367.27   1196.29 o   0.60911
  -9  -6   5    11766.12    12664.42    897.98 o   0.57188
  -8  -6   5      412.50      422.35    442.62 o   0.53641
  -7  -6   5     4234.39     4211.20    417.88 o   0.50307
  -6  -6   5     7913.53     7250.38    464.63 o   0.47231
  -5  -6   5     8839.49     9102.44    494.51 o   0.44467
  -4  -6   5     5588.39     5210.69    356.57 o   0.42075
  -3  -6   5     1393.64      715.81    279.75 o   0.40123
  -2  -6   5     2750.15     3319.88    270.89 o   0.38677
  -1  -6   5    15895.04    14882.37    447.71 o   0.37796
   0  -6   5    41986.57    41511.34    777.98 o   0.37519
   1  -6   5     6624.35     5895.43    310.45 o   0.37859
   2  -6   5     8336.50     8220.19    315.66 o   0.38800
   3  -6   5    74629.26    74290.92   1162.01 o   0.40301
   4  -6   5    55019.46    54312.59   1034.48 o   0.42301
   5  -6   5     7052.91     6636.87    374.12 o   0.44734
   6  -6   5     1980.38     2352.43    352.65 o   0.47533
   7  -6   5     6313.27     5410.15    420.52 o   0.50638
   8  -6   5     6639.13     7157.80    563.68 o   0.53996
   9  -6   5     2369.24     3307.09    639.78 o   0.57562
  10  -6   5     3535.00     3978.58    733.26 o   0.61301
 -11  -5   5     3900.03     3363.83   1125.23 o   0.61992
 -10  -5   5     4144.12     4317.65    721.53 o   0.57939
  -9  -5   5    14399.81    15871.69    761.45 o   0.54012
  -8  -5   5    10876.94    11052.49    507.04 o   0.50241
  -7  -5   5    14593.69    14071.42    554.62 o   0.46665
  -6  -5   5    47195.09    45205.62   1030.17 o   0.43331
  -5  -5   5    30877.75    29616.24    705.57 o   0.40300
  -4  -5   5     8438.04     8266.14    382.63 o   0.37645
  -3  -5   5      586.20      911.86    250.19 o   0.35449
  -2  -5   5    24607.21    24952.82    623.24 o   0.33804
  -1  -5   5     5759.54     6590.07    302.13 o   0.32792
   0  -5   5    21174.71    22115.20    438.34 o   0.32472
   1  -5   5   102255.68   102799.01   1492.72 o   0.32865
   2  -5   5    51539.71    50767.93    789.37 o   0.33945
   3  -5   5    21089.81    21057.76    486.34 o   0.35651
   4  -5   5    81304.91    82788.80   1241.16 o   0.37897
   5  -5   5     3533.87     3881.17    232.12 o   0.40595
   6  -5   5    14670.01    14613.29    481.04 o   0.43660
   7  -5   5     3809.86     2650.88    279.88 o   0.47022
   8  -5   5      952.91     1231.19    412.08 o   0.50620
   9  -5   5      952.73      822.30    549.73 o   0.54408
  10  -5   5     4910.33     5202.00    743.68 o   0.58349
  11  -5   5     1664.89     1359.76    695.00 o   0.62414
 -12  -4   5     6758.48     8184.54   1350.27 o   0.63927
 -11  -4   5     4997.58     4856.24   1125.23 o   0.59616
 -10  -4   5     1996.17     2761.64    620.40 o   0.55389
  -9  -4   5     4973.67     5228.98    494.80 o   0.51267
  -8  -4   5    58372.55    56279.41   1167.89 o   0.47278
  -7  -4   5    25248.31    25562.21    706.17 o   0.43459
  -6  -4   5    83677.46    81924.68   1372.29 o   0.39858
  -5  -4   5    11429.78    10995.61    404.33 o   0.36539
  -4  -4   5    21263.42    23316.75    647.73 o   0.33588
  -3  -4   5    12125.95    12745.51    483.82 o   0.31108
  -2  -4   5    47937.55    53257.09   1067.00 o   0.29219
  -1  -4   5    93258.78    99990.88   1558.81 o   0.28042
   0  -4   5    13717.32    14606.26    361.96 o   0.27667
   1  -4   5    29509.55    28764.38    541.77 o   0.28127
   2  -4   5   122197.70   125071.18   1727.32 o   0.29382
   3  -4   5    36271.82    35455.21    710.24 o   0.31337
   4  -4   5     3103.64     3732.32    267.36 o   0.33871
   5  -4   5    19115.71    19134.28    501.74 o   0.36864
   6  -4   5     2195.59     2496.30    252.84 o   0.40215
   7  -4   5     5576.62     4076.97    280.24 o   0.43841
   8  -4   5     6934.88     6479.12    498.74 o   0.47680
   9  -4   5     2338.47     2397.59    582.97 o   0.51684
  10  -4   5     2457.17     1093.69    615.20 o   0.55818
  11  -4   5     2576.72     1386.69    628.46 o   0.60054
  12  -4   5     7844.88     8748.71    940.86 o   0.64374
 -12  -3   5     6049.66     6040.69   1172.60 o   0.62145
 -11  -3   5      564.55      597.78    568.78 o   0.57700
 -10  -3   5     4534.18     5043.45    517.88 o   0.53321
  -9  -3   5     7429.87     7569.23    450.11 o   0.49026
  -8  -3   5    20975.04    18826.32    629.63 o   0.44838
  -7  -3   5    44562.44    41444.77    942.95 o   0.40791
  -6  -3   5    29144.14    26404.05    671.35 o   0.36930
  -5  -3   5     5475.29     5530.51    331.20 o   0.33322
  -4  -3   5    16904.38    18816.44    543.61 o   0.30056
  -3  -3   5     5346.10     5777.80    316.02 o   0.27256
  -2  -3   5    38812.27    41243.40    977.46 o   0.25080
  -1  -3   5     4226.80     4525.39    294.25 o   0.23698
   0  -3   5    48100.68    48520.04    945.25 o   0.23253
   1  -3   5     5007.33     5167.62    245.03 o   0.23798
   2  -3   5   120889.55   125386.51   1866.20 o   0.25269
   3  -3   5    41323.62    42525.70    771.08 o   0.27518
   4  -3   5    15709.15    16091.81    425.98 o   0.30372
   5  -3   5    10700.90    11496.64    425.18 o   0.33678
   6  -3   5     1421.65     1650.78    213.48 o   0.37316
   7  -3   5      472.90      331.05    191.07 o   0.41198
   8  -3   5      305.67      163.12    284.70 o   0.45262
   9  -3   5    14974.63    13344.49    840.94 o   0.49462
  10  -3   5     8818.23     9140.32    808.19 o   0.53767
  11  -3   5     3681.45     4403.02    711.75 o   0.58153
  12  -3   5     1572.97     1267.60    677.78 o   0.62603
 -12  -2   5     4331.02     4512.36    726.35 o   0.60839
 -11  -2   5      843.31      906.32    567.86 o   0.56292
 -10  -2   5     3468.68     3293.98    469.15 o   0.51794
  -9  -2   5     7539.75     6842.92    423.49 o   0.47360
  -8  -2   5     9884.14    10392.13    456.21 o   0.43011
  -7  -2   5     4757.09     4309.67    340.24 o   0.38773
  -6  -2   5    28228.65    29372.02    680.19 o   0.34689
  -5  -2   5     6229.96     6261.74    263.86 o   0.30819
  -4  -2   5    31475.47    29847.49    574.20 o   0.27255
  -3  -2   5    41560.37    43603.77    735.77 o   0.24132
  -2  -2   5   208017.50   220746.28   3483.38 o   0.21643
  -1  -2   5    13933.02    15290.74    512.06 o   0.20026
   0  -2   5     2135.70     1973.07    255.16 o   0.19498
   1  -2   5     4194.23     4892.92    225.47 o   0.20145
   2  -2   5    38086.61    36712.29    611.31 o   0.21863
   3  -2   5    43227.31    43245.73    676.64 o   0.24427
   4  -2   5    43992.08    46144.63    794.20 o   0.27603
   5  -2   5      282.81      295.91    195.13 o   0.31203
   6  -2   5     5999.69     6026.95    260.17 o   0.35099
   7  -2   5    16776.76    16067.42    358.61 o   0.39201
   8  -2   5     2580.20     2528.88    255.98 o   0.43452
   9  -2   5     1842.37     2691.29    572.56 o   0.47811
  10  -2   5     4962.17     4447.96    690.01 o   0.52252
  11  -2   5     2302.89     2886.66    697.50 o   0.56756
  12  -2   5     1005.48     1488.07    665.93 o   0.61308
 -12  -1   5      244.34      318.33    590.42 o   0.60042
 -11  -1   5    17509.76    16694.31   1003.36 o   0.55429
 -10  -1   5    11279.65    11798.27    638.27 o   0.50855
  -9  -1   5    28806.37    26853.17    639.48 o   0.46332
  -8  -1   5     7001.62     6889.63    292.86 o   0.41876
  -7  -1   5    18513.22    18316.08    495.62 o   0.37510
  -6  -1   5    27435.00    28509.16    667.17 o   0.33271
  -5  -1   5    21269.58    21661.42    477.52 o   0.29214
  -4  -1   5    47329.45    51044.53    841.81 o   0.25426
  -3  -1   5    23743.34    26356.76    557.64 o   0.22046
  -2  -1   5    41986.87    41766.93    701.01 o   0.19290
  -1  -1   5   227969.17   218234.28   3425.30 o   0.17456
   0  -1   5    70361.81    62537.63   1586.71 o   0.16847
   1  -1   5    27770.59    27014.66    514.81 o   0.17592
   2  -1   5    34860.17    33509.82    555.01 o   0.19536
   3  -1   5    25209.78    24852.83    482.40 o   0.22369
   4  -1   5    25166.99    24822.09    439.10 o   0.25799
   5  -1   5     7753.79     7732.93    270.43 o   0.29620
   6  -1   5    19787.79    19368.09    432.95 o   0.33699
   7  -1   5    13031.42    12461.16    394.88 o   0.37953
   8  -1   5    21907.04    21089.32    691.88 o   0.42329
   9  -1   5    45540.59    41074.26   1452.69 o   0.46793
  10  -1   5     6634.06     6307.45    697.24 o   0.51322
  11  -1   5    15206.45    15886.27    978.10 o   0.55901
  12  -1   5     6747.70     6715.82   1255.52 o   0.60517
 -12   0   5       95.92      746.20    947.56 o   0.59774
 -11   0   5    36894.75    33053.23   1355.88 o   0.55139
 -10   0   5    24585.12    23490.71    737.23 o   0.50539
  -9   0   5     1831.25     1397.11    311.83 o   0.45984
  -8   0   5        0.26      102.21    160.44 o   0.41491
  -7   0   5     8932.86     8809.42    283.70 o   0.37080
  -6   0   5     2208.02     2739.67    193.10 o   0.32785
  -5   0   5   142276.84   146509.77   1802.74 o   0.28660
  -4   0   5    59096.30    60917.91    888.15 o   0.24787
  -3   0   5     4556.91     3259.33    168.19 o   0.21306
  -2   0   5      404.00      621.85    139.43 o   0.18439
  -1   0   5   471552.53   417052.44   5769.66 o   0.16511
   0   0   5      273.45      891.17    158.70 o   0.15866
   1   0   5    11316.92    10734.98    280.97 o   0.16654
   2   0   5     9740.97     9570.80    270.56 o   0.18696
   3   0   5      569.31      406.79    146.70 o   0.21639
   4   0   5    36223.57    35627.30    620.51 o   0.25169
   5   0   5   149838.05   144417.02   2372.91 o   0.29073
   6   0   5    44681.37    40930.16    820.30 o   0.33219
   7   0   5    30944.62    30488.24    673.77 o   0.37527
   8   0   5    45982.97    41683.86    845.07 o   0.41948
   9   0   5        0.04      272.63    302.38 o   0.46449
  10   0   5      855.65     1286.21    527.75 o   0.51008
  11   0   5      504.94      528.02    562.42 o   0.55613
  12   0   5       42.47     1172.60    935.71 o   0.60251
  13   0   5     1085.75     1978.03   1160.76 o   0.64917
 -12   1   5      245.69      852.80    817.27 o   0.60042
 -11   1   5    17504.27    15849.95   1001.76 o   0.55429
 -10   1   5    11289.50    10851.09    513.16 o   0.50855
  -9   1   5    28808.74    25626.07    727.44 o   0.46332
  -8   1   5     7000.93     6725.44    254.68 o   0.41876
  -7   1   5    18500.91    19133.72    422.41 o   0.37510
  -6   1   5    27424.33    29070.22    528.90 o   0.33271
  -5   1   5    21272.69    21382.90    473.09 o   0.29214
  -4   1   5    47317.95    50244.97    715.04 o   0.25426
  -3   1   5    23745.54    25084.28    429.30 o   0.22046
  -2   1   5    41984.17    42215.58    651.32 o   0.19290
  -1   1   5   227945.36   215236.72   3026.43 o   0.17456
   0   1   5    70362.20    64721.17    847.85 o   0.16847
   1   1   5    27754.25    27045.17    469.11 o   0.17592
   2   1   5    34839.27    33389.89    599.27 o   0.19536
   3   1   5    25222.32    24042.36    480.06 o   0.22369
   4   1   5    25178.13    24132.41    477.96 o   0.25799
   5   1   5     7758.13     7203.89    290.08 o   0.29620
   6   1   5    19799.58    18712.44    414.80 o   0.33699
   7   1   5    13033.06    12612.43    427.17 o   0.37953
   8   1   5    21918.89    18852.83    695.44 o   0.42329
   9   1   5    45533.21    41922.64   1104.42 o   0.46793
  10   1   5     6643.08     7546.73    654.94 o   0.51322
  11   1   5    15212.42    15847.93   1551.63 o   0.55901
  12   1   5     6753.30     7497.56   1326.58 o   0.60517
 -12   2   5     4332.28     4121.88    935.71 o   0.60839
 -11   2   5      843.98      568.54    781.74 o   0.56292
 -10   2   5     3465.93     3194.77    516.04 o   0.51794
  -9   2   5     7535.43     6450.40    454.24 o   0.47360
  -8   2   5     9889.94     9370.65    366.29 o   0.43011
  -7   2   5     4758.37     5008.00    226.72 o   0.38773
  -6   2   5    28214.90    28638.82    529.12 o   0.34689
  -5   2   5     6235.59     6398.51    270.82 o   0.30819
  -4   2   5    31466.46    30438.04    537.94 o   0.27255
  -3   2   5    41554.90    43345.12    683.74 o   0.24132
  -2   2   5   207953.72   224456.47   3501.72 o   0.21643
  -1   2   5    13923.17    15259.35    401.08 o   0.20026
   0   2   5     2139.15     1421.53    191.09 o   0.19498
   1   2   5     4192.16     4254.27    235.26 o   0.20145
   2   2   5    38091.68    37256.83    736.09 o   0.21863
   3   2   5    43254.57    42914.73    821.16 o   0.24427
   4   2   5    43993.00    47154.98    878.45 o   0.27603
   5   2   5      284.04      334.27    156.41 o   0.31203
   6   2   5     5997.30     6368.82    330.40 o   0.35099
   7   2   5    16786.16    16171.56    639.86 o   0.39201
   8   2   5     2584.25     2572.07    289.65 o   0.43452
   9   2   5     1839.60     2120.16    900.18 o   0.47811
  10   2   5     4965.64     4612.94    611.57 o   0.52252
  11   2   5     2305.63     3091.41   1006.78 o   0.56756
  12   2   5     1003.82      769.89   1030.47 o   0.61308
 -12   3   5     6048.56     4311.39    983.09 o   0.62145
 -11   3   5      565.54      343.49    817.27 o   0.57700
 -10   3   5     4532.54     5022.06    900.18 o   0.53321
  -9   3   5     7420.76     7788.48    638.70 o   0.49026
  -8   3   5    20976.99    19374.95    592.97 o   0.44838
  -7   3   5    44579.28    41711.07    773.42 o   0.40791
  -6   3   5    29158.82    26545.86    642.23 o   0.36930
  -5   3   5     5471.29     5699.66    240.69 o   0.33322
  -4   3   5    16891.44    18586.67    444.43 o   0.30056
  -3   3   5     5347.45     5989.01    248.36 o   0.27256
  -2   3   5    38829.56    40868.26    795.58 o   0.25080
  -1   3   5     4227.49     4455.61    243.23 o   0.23698
   0   3   5    48088.52    49129.32    914.44 o   0.23253
   1   3   5     4999.94     5046.10    297.72 o   0.23798
   2   3   5   120895.31   123637.18   2384.12 o   0.25269
   3   3   5    41345.94    43736.97    991.72 o   0.27518
   4   3   5    15721.36    16214.39    545.41 o   0.30372
   5   3   5    10693.46    11672.80    394.58 o   0.33678
   6   3   5     1422.99     1625.57    233.12 o   0.37316
   7   3   5      474.07      245.49    316.94 o   0.41198
   8   3   5      304.93      213.33    314.44 o   0.45262
   9   3   5    14965.47    12827.58   1326.58 o   0.49462
  10   3   5     8816.28     7402.81   1219.98 o   0.53767
  11   3   5     3681.02     3351.99   1137.07 o   0.58153
  12   3   5     1574.21     2072.79   1148.92 o   0.62603
 -12   4   5     6759.92     5590.60   1160.76 o   0.63927
 -11   4   5     4994.48     4868.08   1042.32 o   0.59616
 -10   4   5     1995.67     2996.66    923.87 o   0.55389
  -9   4   5     4975.71     3715.12    580.96 o   0.51267
  -8   4   5    58385.77    55208.55   1715.96 o   0.47278
  -7   4   5    25257.20    24566.68    760.21 o   0.43459
  -6   4   5    83711.54    79971.79   1489.08 o   0.39858
  -5   4   5    11430.05    10581.58    356.90 o   0.36539
  -4   4   5    21241.05    24190.81    521.47 o   0.33588
  -3   4   5    12127.97    11938.04    528.28 o   0.31108
  -2   4   5    47901.74    51996.28   1202.16 o   0.29219
  -1   4   5    93237.53    98387.57   2418.90 o   0.28042
   0   4   5    13726.00    14550.67    434.31 o   0.27667
   1   4   5    29495.83    29010.19    659.29 o   0.28127
   2   4   5   122174.04   124980.01   2079.97 o   0.29382
   3   4   5    36261.22    35730.02    777.46 o   0.31337
   4   4   5     3103.30     3973.93    340.19 o   0.33871
   5   4   5    19127.82    17294.93    608.59 o   0.36864
   6   4   5     2200.91     2383.44    305.07 o   0.40215
   7   4   5     5568.46     4496.38    339.66 o   0.43841
   8   4   5     6939.50     5199.73    912.03 o   0.47680
   9   4   5     2341.88     2309.68    864.65 o   0.51684
  10   4   5     2457.56     2866.37   1030.47 o   0.55818
  11   4   5     2572.68     3896.84   1208.14 o   0.60054
  12   4   5     7842.88     5519.53   1279.20 o   0.64374
 -11   5   5     3903.59     5199.73   1054.16 o   0.61992
 -10   5   5     4150.51     4453.53    983.09 o   0.57939
  -9   5   5    14408.01    14201.06    881.37 o   0.54012
  -8   5   5    10867.55     9333.38    728.51 o   0.50241
  -7   5   5    14589.98    14304.40    813.99 o   0.46665
  -6   5   5    47222.21    43511.71   1323.60 o   0.43331
  -5   5   5    30897.79    30428.32   1029.45 o   0.40300
  -4   5   5     8445.31     8185.87    618.88 o   0.37645
  -3   5   5      583.48      423.14    380.46 o   0.35449
  -2   5   5    24594.67    26082.21    973.54 o   0.33804
  -1   5   5     5765.75     6696.62    527.84 o   0.32792
   0   5   5    21179.86    20781.69    506.03 o   0.32472
   1   5   5   102228.95   103575.17   1743.79 o   0.32865
   2   5   5    51504.95    50781.41   1145.31 o   0.33945
   3   5   5    21079.52    21005.39    598.32 o   0.35651
   4   5   5    81337.59    82746.08   1523.13 o   0.37897
   5   5   5     3537.21     4143.23    339.77 o   0.40595
   6   5   5    14668.57    13940.24    541.49 o   0.43660
   7   5   5     3806.81     1812.21    769.89 o   0.47022
   8   5   5      954.08     1113.38    758.05 o   0.50620
   9   5   5      951.48      900.18    888.34 o   0.54408
  10   5   5     4907.02     4571.97   1148.92 o   0.58349
  11   5   5     1664.58        0.00   1018.63 o   0.62414
 -11   6   5       84.71      225.05    971.25 o   0.64778
 -10   6   5     7087.64     6064.38   1184.45 o   0.60911
  -9   6   5    11773.62    12010.31   1302.89 o   0.57188
  -8   6   5      412.54      299.35    472.71 o   0.53641
  -7   6   5     4232.48     3328.30    876.49 o   0.50307
  -6   6   5     7909.23     9013.66   1066.00 o   0.47231
  -5   6   5     8845.78     8741.23    971.25 o   0.44467
  -4   6   5     5588.54     5353.71    876.49 o   0.42075
  -3   6   5     1389.64     1421.34    615.91 o   0.40123
  -2   6   5     2751.42     3340.15    710.67 o   0.38677
  -1   6   5    15889.95    14525.69    527.17 o   0.37796
   0   6   5    41992.00    41942.34   1013.82 o   0.37519
   1   6   5     6625.82     7431.32    340.10 o   0.37859
   2   6   5     8333.86     8452.00    387.49 o   0.38800
   3   6   5    74660.36    72787.41   1249.83 o   0.40301
   4   6   5    55027.10    53983.30   1134.95 o   0.42301
   5   6   5     7052.85     6313.34    490.48 o   0.44734
   6   6   5     1987.60     2579.56    414.71 o   0.47533
   7   6   5     6313.24     5909.83    673.24 o   0.50638
   8   6   5     6642.26     6419.71   1054.16 o   0.53996
   9   6   5     2369.63     1575.32    876.49 o   0.57562
  10   6   5     3540.77     5566.91   1208.14 o   0.61301
 -10   7   5      701.79      390.87    923.87 o   0.64246
  -9   7   5     5327.24     5258.95   1113.38 o   0.60728
  -8   7   5     1075.69     1409.49    923.87 o   0.57400
  -7   7   5     4499.36     6526.31   1042.32 o   0.54298
  -6   7   5    15318.72    16001.90   1350.27 o   0.51461
  -5   7   5      890.72      793.58    769.89 o   0.48936
  -4   7   5    19520.27    18797.21   1373.96 o   0.46773
  -3   7   5    13665.77    13159.23   1148.92 o   0.45025
  -2   7   5     3605.29     3600.72    746.20 o   0.43742
  -1   7   5    10583.30    10446.84    571.60 o   0.42965
   0   7   5     3925.85     4638.88    444.74 o   0.42721
   1   7   5     8395.63     7969.24    542.66 o   0.43020
   2   7   5    54329.58    51692.45   1210.77 o   0.43851
   3   7   5    44010.47    42192.36   1091.85 o   0.45184
   4   7   5      945.42     1266.66    364.42 o   0.46977
   5   7   5     8315.41     6911.26    653.27 o   0.49179
   6   7   5    14785.17    14691.51    870.55 o   0.51738
   7   7   5     9368.73     8053.33    798.23 o   0.54604
   8   7   5     3030.31     3719.17   1006.78 o   0.57732
   9   7   5     2637.71     4264.02   1089.69 o   0.61081
  10   7   5     3205.79     4323.24   1101.54 o   0.64616
  -9   8   5     3404.87     5827.49   1279.20 o   0.64572
  -8   8   5    12381.58    11927.40   1338.43 o   0.61453
  -7   8   5    11365.47    10055.97   1338.43 o   0.58565
  -6   8   5     2323.38     3505.97   1006.78 o   0.55945
  -5   8   5     2876.70     2049.10    852.80 o   0.53632
  -4   8   5     1114.08      438.25    746.20 o   0.51666
  -3   8   5     5752.17     6064.38    994.94 o   0.50089
  -2   8   5    15133.53    15563.66   1219.98 o   0.48939
  -1   8   5    24267.86    21521.44   1492.41 o   0.48245
   0   8   5    33282.29    33496.18   1135.05 o   0.48028
   1   8   5     5228.92     4949.23    540.69 o   0.48294
   2   8   5     4424.91     4338.53    547.39 o   0.49036
   3   8   5     7211.33     6669.41    619.60 o   0.50232
   4   8   5     6229.94     6389.75    501.07 o   0.51850
   5   8   5     5561.89     5703.99    539.46 o   0.53854
   6   8   5     7197.05     6760.10    582.96 o   0.56200
   7   8   5    10236.73     9500.26    863.33 o   0.58850
   8   8   5     1946.43     2087.20    718.35 o   0.61763
   9   8   5      486.44        0.00    912.03 o   0.64904
  -7   9   5     2285.10     1445.03    935.71 o   0.63054
  -6   9   5     7065.23     7568.63   1255.52 o   0.60628
  -5   9   5     7599.63     7402.81   1231.83 o   0.58500
  -4   9   5     9208.08     9404.52   1219.98 o   0.56703
  -3   9   5      984.32      592.22    781.74 o   0.55270
  -2   9   5     6511.41     6253.89   1018.63 o   0.54230
  -1   9   5    10621.59    11832.64   1137.07 o   0.53604
   0   9   5     6130.94     5353.71    959.40 o   0.53409
   1   9   5     9357.01     8693.86   1066.00 o   0.53649
   2   9   5     7532.19     7255.12    661.49 o   0.54317
   3   9   5     2207.65     1211.99    540.16 o   0.55399
   4   9   5     1231.57      278.35    510.89 o   0.56871
   5   9   5     3618.09     2647.79    601.99 o   0.58703
   6   9   5     5107.49     5847.21    716.63 o   0.60863
   7   9   5       40.30        0.00    888.34 o   0.63318
  -5  10   5      445.42     1326.58    947.56 o   0.63500
  -4  10   5    19346.52    22232.11   1764.83 o   0.61849
  -3  10   5    34328.44    34905.71   2084.63 o   0.60538
  -2  10   5    25694.21    21805.70   1717.45 o   0.59590
  -1  10   5     9121.39     8824.14   1172.60 o   0.59021
   0  10   5     3036.91     2617.63    912.03 o   0.58844
   1  10   5     3790.12     2167.54    888.34 o   0.59062
   2  10   5     4115.58     2901.90    900.18 o   0.59670
   3  10   5     2083.57     1752.98    829.11 o   0.60656
   4  10   5     2153.43     1697.06    588.30 o   0.62003
   5  10   5       72.90        0.00    817.27 o   0.63688
  -1  11   5    13851.14    14533.19   1492.41 o   0.64481
   0  11   5     3695.23     3363.83   1006.78 o   0.64319
   1  11   5      923.75        0.00    852.80 o   0.64518
  -5 -10   6     4817.42     5993.31   1160.76 o   0.64348
  -4 -10   6    15707.07    20159.32   1741.14 o   0.62723
  -3 -10   6    13124.60    14924.06   1480.56 o   0.61434
  -2 -10   6     1041.99      840.96    912.03 o   0.60504
  -1 -10   6    10244.87    11110.13   1255.52 o   0.59948
   0 -10   6     5486.80     7189.44    761.60 o   0.59778
   1 -10   6       60.07        0.00    864.65 o   0.59996
   2 -10   6      235.87        0.00    864.65 o   0.60598
   3 -10   6     3564.32     1125.23    935.71 o   0.61574
   4 -10   6     4171.46     2475.50   1125.23 o   0.62905
   5 -10   6     1827.74     3091.41   1184.45 o   0.64570
  -7  -9   6     1825.33      947.56   1054.16 o   0.63900
  -6  -9   6     3647.34     3563.39    726.79 o   0.61511
  -5  -9   6     1615.16     1556.46    529.47 o   0.59419
  -4  -9   6     2639.05     4067.71    577.33 o   0.57655
  -3  -9   6     5438.02     5389.68    592.65 o   0.56250
  -2  -9   6     4556.92     4415.99    454.93 o   0.55233
  -1  -9   6     4567.05     4079.30    451.02 o   0.54623
   0  -9   6    15851.73    14849.33    672.27 o   0.54436
   1  -9   6      390.58      735.28    371.89 o   0.54676
   2  -9   6    22114.18    20839.68   1124.59 o   0.55336
   3  -9   6     3208.86     4174.76    568.49 o   0.56403
   4  -9   6    14570.15    14189.90    824.65 o   0.57853
   5  -9   6     1824.93     1788.62    563.03 o   0.59659
   6  -9   6     7178.03     6736.60    836.69 o   0.61790
   7  -9   6     6005.99     5768.27   1267.36 o   0.64212
  -8  -8   6    16560.39    20287.82   1218.07 o   0.62317
  -7  -8   6     6614.57     5830.23    611.52 o   0.59475
  -6  -8   6     6177.52     6538.10    620.48 o   0.56901
  -5  -8   6     6257.53     6264.00    618.13 o   0.54633
  -4  -8   6     3251.07     2753.04    491.60 o   0.52709
  -3  -8   6     4431.92     4408.21    523.88 o   0.51169
  -2  -8   6     7618.42     7026.38    480.59 o   0.50048
  -1  -8   6     6227.03     6267.29    426.41 o   0.49375
   0  -8   6    20258.70    19742.00    641.32 o   0.49168
   1  -8   6     1388.54     1755.42    370.33 o   0.49433
   2  -8   6    15703.08    15187.51    633.61 o   0.50162
   3  -8   6     7191.11     5998.44    478.42 o   0.51336
   4  -8   6    12073.40    12955.72    613.35 o   0.52926
   5  -8   6    10315.18     8842.00    677.89 o   0.54894
   6  -8   6      998.51      868.37    472.25 o   0.57202
   7  -8   6      437.91      615.25    616.76 o   0.59811
   8  -8   6     3137.42     2403.60    701.45 o   0.62683
  -9  -7   6     9117.93     8189.71    878.22 o   0.61598
  -8  -7   6     2576.58     1338.04    643.14 o   0.58325
  -7  -7   6     7277.98     7016.19    594.00 o   0.55278
  -6  -7   6     1049.11      973.26    444.16 o   0.52499
  -5  -7   6      476.44      800.76    361.30 o   0.50031
  -4  -7   6     3493.41     3424.29    420.30 o   0.47923
  -3  -7   6    10397.49    10770.49    489.53 o   0.46223
  -2  -7   6    16038.67    13487.14    524.11 o   0.44980
  -1  -7   6     4265.72     4159.10    322.70 o   0.44229
   0  -7   6    22770.93    22133.46    586.30 o   0.43998
   1  -7   6       41.02      138.12    240.52 o   0.44294
   2  -7   6    71002.16    71857.16   1180.48 o   0.45107
   3  -7   6     9921.08    10001.80    403.31 o   0.46409
   4  -7   6   120751.04   112018.41   1866.70 o   0.48161
   5  -7   6     2826.62     3016.82    346.67 o   0.50316
   6  -7   6    10755.35    11311.15    558.02 o   0.52825
   7  -7   6    23097.83    20942.23    912.71 o   0.55639
   8  -7   6     1486.86      774.74    586.03 o   0.58716
   9  -7   6     2978.45     2487.34   1089.69 o   0.62015
 -10  -6   6     1966.88     1658.23    983.09 o   0.61774
  -9  -6   6       35.07        0.00    588.30 o   0.58111
  -8  -6   6     7455.37     7956.51    776.75 o   0.54629
  -7  -6   6     6382.56     7303.88    489.76 o   0.51364
  -6  -6   6    12376.30    11490.94    541.76 o   0.48360
  -5  -6   6     3314.23     3519.43    362.53 o   0.45669
  -4  -6   6     2243.40     2682.16    318.44 o   0.43349
  -3  -6   6      109.27     1586.72    287.64 o   0.41463
  -2  -6   6     5771.63     7283.99    382.71 o   0.40072
  -1  -6   6     3236.50     3320.78    287.58 o   0.39228
   0  -6   6     3064.27     3163.27    281.40 o   0.38967
   1  -6   6    20845.97    20382.17    530.48 o   0.39301
   2  -6   6    62643.52    59801.48    933.08 o   0.40214
   3  -6   6    15487.25    17588.10    494.70 o   0.41670
   4  -6   6     2907.25     2794.05    325.70 o   0.43613
   5  -6   6    45524.18    41933.33    895.64 o   0.45981
   6  -6   6     6131.36     5156.34    367.15 o   0.48714
   7  -6   6    21168.94    19744.30    691.22 o   0.51753
   8  -6   6       34.89       53.86    405.04 o   0.55047
   9  -6   6     1110.90     1588.65    639.05 o   0.58553
  10  -6   6      413.00      757.56    637.39 o   0.62236
 -11  -5   6     3727.31     3612.57   1160.76 o   0.62837
 -10  -5   6     4460.93     4666.73   1148.92 o   0.58846
  -9  -5   6     3247.32     3636.52    515.70 o   0.54989
  -8  -5   6    30892.48    29928.73    839.61 o   0.51295
  -7  -5   6    12320.33    13178.17    553.43 o   0.47802
  -6  -5   6    22722.63    23814.01    657.03 o   0.44559
  -5  -5   6     1511.90     1118.32    283.46 o   0.41623
  -4  -5   6    13020.62    11900.33    452.12 o   0.39064
  -3  -5   6    35019.01    36443.20    793.84 o   0.36959
  -2  -5   6    45554.57    48014.74   1047.61 o   0.35391
  -1  -5   6     7983.81     7813.51    358.78 o   0.34433
   0  -5   6    13889.99    12438.67    436.66 o   0.34135
   1  -5   6    14299.96    13295.13    456.00 o   0.34516
   2  -5   6    38387.69    36295.33    633.25 o   0.35553
   3  -5   6    20643.13    20142.55    451.75 o   0.37191
   4  -5   6     2837.35     2546.28    240.47 o   0.39356
   5  -5   6     8110.05     8763.87    398.43 o   0.41965
   6  -5   6     1689.35     1377.45    271.22 o   0.44943
   7  -5   6     2438.41     2346.96    289.95 o   0.48220
   8  -5   6      338.75      519.41    382.25 o   0.51739
   9  -5   6     3109.97     2909.54    636.36 o   0.55455
  10  -5   6     4809.18     4685.91    770.39 o   0.59331
  11  -5   6     7899.86     8062.70    924.76 o   0.63336
 -12  -4   6     2781.09     2226.76   1077.85 o   0.64744
 -11  -4   6     3479.79     5235.26   1030.47 o   0.60494
 -10  -4   6     1571.22     1277.63    561.57 o   0.56337
  -9  -4   6     4699.09     4424.05    497.40 o   0.52295
  -8  -4   6     1509.12     1360.43    405.72 o   0.48396
  -7  -4   6    53419.75    49539.84    979.83 o   0.44677
  -6  -4   6    26703.94    25279.62    643.15 o   0.41189
  -5  -4   6    10706.51    10078.08    462.42 o   0.37993
  -4  -4   6     1795.68     1559.80    292.27 o   0.35171
  -3  -4   6     7828.88     8489.82    396.79 o   0.32818
  -2  -4   6     4287.39     4966.09    324.71 o   0.31041
  -1  -4   6    11264.93    12503.62    470.92 o   0.29944
   0  -4   6     6769.90     7205.89    315.41 o   0.29601
   1  -4   6    21048.05    20306.94    452.28 o   0.30039
   2  -4   6      520.73      274.77    207.36 o   0.31225
   3  -4   6     4031.19     4050.21    278.83 o   0.33078
   4  -4   6      914.71     1007.48    223.28 o   0.35495
   5  -4   6     6639.63     7261.50    343.78 o   0.38368
   6  -4   6      303.30      726.64    225.85 o   0.41604
   7  -4   6     8280.43     7382.05    349.30 o   0.45124
   8  -4   6     6791.91     6370.22    507.40 o   0.48867
   9  -4   6    10603.85     8249.69    753.78 o   0.52785
  10  -4   6     9391.04     9355.70    840.19 o   0.56843
  11  -4   6     3672.54     4118.53    762.20 o   0.61012
 -12  -3   6    15287.65    16605.97   1551.63 o   0.62984
 -11  -3   6     7159.75     8397.74   1196.29 o   0.58607
 -10  -3   6     9657.89     9461.62    793.54 o   0.54306
  -9  -3   6    15066.32    14537.50    673.54 o   0.50100
  -8  -3   6     9851.38     9029.76    467.00 o   0.46015
  -7  -3   6    69651.47    66193.20   1562.19 o   0.42087
  -6  -3   6     3418.47     3861.25    319.56 o   0.38363
  -5  -3   6     5588.08     5488.19    340.68 o   0.34910
  -4  -3   6     9266.32     9778.37    416.39 o   0.31815
  -3  -3   6   125243.23   129099.18   2218.32 o   0.29193
  -2  -3   6     8638.75     9073.46    378.22 o   0.27181
  -1  -3   6    79922.02    80428.50   2068.65 o   0.25920
   0  -3   6     2646.56     3070.08    263.49 o   0.25524
   1  -3   6    15040.49    14437.27    405.34 o   0.26031
   2  -3   6    14750.14    16290.30    399.62 o   0.27391
   3  -3   6     1020.51     2177.07    222.69 o   0.29486
   4  -3   6    16735.41    16909.82    455.39 o   0.32173
   5  -3   6    28805.83    28436.52    705.59 o   0.35318
   6  -3   6     1020.63      964.09    254.06 o   0.38809
   7  -3   6      266.43      442.98    206.41 o   0.42560
   8  -3   6      313.02      620.25    326.63 o   0.46510
   9  -3   6    16026.73    16992.91    996.56 o   0.50611
  10  -3   6     5595.12     5726.19    715.76 o   0.54830
  11  -3   6     5961.88     5798.51    778.77 o   0.59142
  12  -3   6     5104.32     5929.22    851.60 o   0.63527
 -12  -2   6      445.85      497.47    852.80 o   0.61696
 -11  -2   6     2561.41     1504.25    864.65 o   0.57221
 -10  -2   6    12029.75    10315.98    769.00 o   0.52807
  -9  -2   6     3964.96     4028.74    418.94 o   0.48471
  -8  -2   6    11811.57    11702.38    571.13 o   0.44236
  -7  -2   6    24876.50    23747.47    646.15 o   0.40134
  -6  -2   6     8514.93     8701.56    377.82 o   0.36211
  -5  -2   6    10844.12     9488.74    368.45 o   0.32530
  -4  -2   6     2378.59     2524.87    200.72 o   0.29183
  -3  -2   6   126120.66   130888.48   2155.21 o   0.26300
  -2  -2   6   104693.34   108263.60   2033.12 o   0.24047
  -1  -2   6    72314.03    74903.24   1538.01 o   0.22612
   0  -2   6    13667.12    12891.26    499.92 o   0.22157
   1  -2   6    45691.48    46706.61    895.07 o   0.22739
   2  -2   6     9910.66    10904.84    318.92 o   0.24284
   3  -2   6    30690.42    32118.08    626.23 o   0.26625
   4  -2   6    18418.22    19034.57    449.43 o   0.29573
   5  -2   6      257.77      349.67    160.54 o   0.32967
   6  -2   6     1997.30     2170.36    216.93 o   0.36682
   7  -2   6     3485.28     3457.45    291.65 o   0.40630
   8  -2   6    10595.22    11088.48    440.46 o   0.44751
   9  -2   6     5654.90     5748.58    673.86 o   0.49000
  10  -2   6     2183.93     1763.43    601.99 o   0.53346
  11  -2   6    16964.48    17398.42   1079.16 o   0.57769
  12  -2   6      505.58      367.05    667.64 o   0.62250
 -12  -1   6     3379.70     4868.08   1018.63 o   0.60911
 -11  -1   6     1686.93      876.49    793.58 o   0.56373
 -10  -1   6     3636.32     3772.48    568.18 o   0.51887
  -9  -1   6     8568.86     8105.51    516.61 o   0.47467
  -8  -1   6     8736.85     9631.73    423.77 o   0.43134
  -7  -1   6     2724.46     3151.83    294.81 o   0.38916
  -6  -1   6      422.12      471.05    221.36 o   0.34855
  -5  -1   6     8359.76     9049.88    371.30 o   0.31014
  -4  -1   6    11009.64    11274.15    346.70 o   0.27484
  -3  -1   6    49099.20    51850.56    942.93 o   0.24400
  -2  -1   6    44848.20    45616.79    847.38 o   0.21953
  -1  -1   6    11931.83    11308.35    383.24 o   0.20371
   0  -1   6    84954.84    76368.35   1342.14 o   0.19864
   1  -1   6    19207.91    17608.91    459.51 o   0.20511
   2  -1   6   125942.05   119764.06   1793.06 o   0.22212
   3  -1   6     5436.25     5720.83    241.82 o   0.24750
   4  -1   6     5603.96     5687.95    219.63 o   0.27897
   5  -1   6    21074.81    21688.70    486.75 o   0.31472
   6  -1   6      224.38      510.90    201.43 o   0.35344
   7  -1   6    29379.82    27095.54    809.60 o   0.39427
   8  -1   6     1749.80     1831.78    337.63 o   0.43661
   9  -1   6    52672.01    51323.57   1675.73 o   0.48007
  10  -1   6     7019.60     7665.52    731.90 o   0.52436
  11  -1   6     5503.75     4502.27    694.80 o   0.56929
  12  -1   6     7842.00     7213.29   1362.12 o   0.61472
 -11   0   6    10447.56    10208.71    769.30 o   0.56087
 -10   0   6     7753.37     8616.33    543.41 o   0.51577
  -9   0   6     2037.46     2200.86    383.75 o   0.47128
  -8   0   6     1135.38      749.33    233.39 o   0.42760
  -7   0   6     1094.38     1372.67    233.72 o   0.38501
  -6   0   6     2953.90     3664.01    220.67 o   0.34391
  -5   0   6     4468.63     4676.86    230.76 o   0.30492
  -4   0   6    49316.64    54743.73    912.06 o   0.26893
  -3   0   6     1409.95     1636.28    167.33 o   0.23733
  -2   0   6     7405.06     6028.50    221.98 o   0.21209
  -1   0   6     9033.72     9218.95    308.10 o   0.19567
   0   0   6    63039.20    70498.20   1236.05 o   0.19039
   1   0   6    21704.01    19673.16    398.15 o   0.19713
   2   0   6   298688.28   293841.81   4135.47 o   0.21477
   3   0   6     7913.17     7141.18    290.51 o   0.24092
   4   0   6   103056.08   104374.83   1566.11 o   0.27316
   5   0   6     6301.15     5755.45    223.73 o   0.30957
   6   0   6    39360.34    38102.71    804.30 o   0.34887
   7   0   6    77657.82    75005.01   1372.73 o   0.39018
   8   0   6     4653.26     5311.78    425.96 o   0.43292
   9   0   6     1197.79     1082.22    353.07 o   0.47671
  10   0   6     3546.71     3436.40    611.87 o   0.52129
  11   0   6     6968.55     7775.79    770.90 o   0.56646
  12   0   6      959.02      864.65   1066.00 o   0.61210
 -12   1   6     3377.94     2984.81    935.71 o   0.60911
 -11   1   6     1681.35     3162.48    829.11 o   0.56373
 -10   1   6     3634.01     3130.74    428.86 o   0.51887
  -9   1   6     8577.98     8343.67    439.41 o   0.47467
  -8   1   6     8736.88     9445.17    373.86 o   0.43134
  -7   1   6     2722.53     2785.92    254.98 o   0.38916
  -6   1   6      420.54      532.44    173.57 o   0.34855
  -5   1   6     8362.88     8959.84    318.02 o   0.31014
  -4   1   6    11011.53    11033.29    346.90 o   0.27484
  -3   1   6    49100.90    50148.93    855.42 o   0.24400
  -2   1   6    44857.05    44644.68    770.53 o   0.21953
  -1   1   6    11937.21    12175.93    319.99 o   0.20371
   0   1   6    84971.11    78050.14   1196.75 o   0.19864
   1   1   6    19206.63    17713.46    375.77 o   0.20511
   2   1   6   126010.11   121703.06   1631.70 o   0.22212
   3   1   6     5436.96     5971.13    221.10 o   0.24750
   4   1   6     5594.88     5842.87    232.66 o   0.27897
   5   1   6    21082.05    22118.07    523.44 o   0.31472
   6   1   6      224.29      192.63    127.69 o   0.35344
   7   1   6    29386.70    27825.83   1048.57 o   0.39427
   8   1   6     1749.96     2134.81    356.77 o   0.43661
   9   1   6    52689.63    52296.40   1303.94 o   0.48007
  10   1   6     7025.15     8147.98    674.33 o   0.52436
  11   1   6     5502.64     6715.82   1219.98 o   0.56929
  12   1   6     7843.75     8374.05   1302.89 o   0.61472
 -12   2   6      444.48     1018.63    840.96 o   0.61696
 -11   2   6     2559.73     2392.59    864.65 o   0.57221
 -10   2   6    12022.41    10615.75    744.84 o   0.52807
  -9   2   6     3968.91     4217.17    426.15 o   0.48471
  -8   2   6    11814.23    11052.59    462.55 o   0.44236
  -7   2   6    24879.15    25252.28    567.73 o   0.40134
  -6   2   6     8511.27     8492.90    365.21 o   0.36211
  -5   2   6    10828.99     9682.80    341.79 o   0.32530
  -4   2   6     2379.92     2404.13    190.70 o   0.29183
  -3   2   6   126082.33   133285.70   1783.79 o   0.26300
  -2   2   6   104665.52   107753.95   1622.44 o   0.24047
  -1   2   6    72291.87    75474.73   1317.20 o   0.22612
   0   2   6    13672.02    13662.20    415.75 o   0.22157
   1   2   6    45694.11    46485.54    894.79 o   0.22739
   2   2   6     9912.62    10960.30    448.37 o   0.24284
   3   2   6    30696.83    31999.01    783.36 o   0.26625
   4   2   6    18403.55    18675.67    564.08 o   0.29573
   5   2   6      258.03        0.00    184.87 o   0.32967
   6   2   6     2002.84     2492.15    268.83 o   0.36682
   7   2   6     3485.84     3213.30    331.42 o   0.40630
   8   2   6    10604.74    10458.10    702.92 o   0.44751
   9   2   6     5658.26     5024.29    598.04 o   0.49000
  10   2   6     2183.00     2274.77    564.72 o   0.53346
  11   2   6    16964.43    16973.15   1622.69 o   0.57769
  12   2   6      505.50     1196.29   1089.69 o   0.62250
 -12   3   6    15280.01    14379.21   1433.18 o   0.62984
 -11   3   6     7160.45     8030.56   1148.92 o   0.58607
 -10   3   6     9662.14    11595.75   1196.29 o   0.54306
  -9   3   6    15061.57    15119.61    854.16 o   0.50100
  -8   3   6     9861.69     9404.78    509.55 o   0.46015
  -7   3   6    69670.63    66603.50   1130.76 o   0.42087
  -6   3   6     3418.54     3482.60    286.17 o   0.38363
  -5   3   6     5589.94     5879.67    289.60 o   0.34910
  -4   3   6     9259.85     9790.20    317.61 o   0.31815
  -3   3   6   125280.17   131755.11   1941.06 o   0.29193
  -2   3   6     8637.06    10164.72    388.88 o   0.27181
  -1   3   6    79913.43    84099.38   1439.87 o   0.25920
   0   3   6     2641.81     2479.70    225.00 o   0.25524
   1   3   6    15051.27    13904.34    500.10 o   0.26031
   2   3   6    14751.38    15402.96    525.43 o   0.27391
   3   3   6     1022.92     2489.39    272.00 o   0.29486
   4   3   6    16731.30    18822.49    584.83 o   0.32173
   5   3   6    28817.48    29012.93    659.61 o   0.35318
   6   3   6     1023.05     1132.90    231.64 o   0.38809
   7   3   6      267.58      705.05    330.02 o   0.42560
   8   3   6      313.90      900.18    781.74 o   0.46510
   9   3   6    16022.76    14462.12   1385.81 o   0.50611
  10   3   6     5596.97     7319.89   1113.38 o   0.54830
  11   3   6     5960.12     7284.36   1219.98 o   0.59142
  12   3   6     5103.97     4951.00   1314.74 o   0.63527
 -12   4   6     2778.67     2890.06   1030.47 o   0.64744
 -11   4   6     3480.65     2108.32    947.56 o   0.60494
 -10   4   6     1569.38     2984.81    935.71 o   0.56337
  -9   4   6     4698.33     5325.29    626.64 o   0.52295
  -8   4   6     1506.55      969.34    468.79 o   0.48396
  -7   4   6    53438.55    51027.64   1225.89 o   0.44677
  -6   4   6    26710.74    25280.30    766.83 o   0.41189
  -5   4   6    10713.91    10877.62    368.83 o   0.37993
  -4   4   6     1798.66     2088.25    211.86 o   0.35171
  -3   4   6     7829.80     8498.09    321.90 o   0.32818
  -2   4   6     4291.57     4760.40    456.40 o   0.31041
  -1   4   6    11274.20    12886.80    445.16 o   0.29944
   0   4   6     6765.19     6962.69    359.67 o   0.29601
   1   4   6    21055.80    20288.75    731.01 o   0.30039
   2   4   6      520.49      458.62    284.27 o   0.31225
   3   4   6     4034.81     4389.33    422.39 o   0.33078
   4   4   6      913.03      766.87    321.51 o   0.35495
   5   4   6     6642.77     7302.15    409.02 o   0.38368
   6   4   6      303.74      215.08    257.01 o   0.41604
   7   4   6     8269.47     7329.12    587.00 o   0.45124
   8   4   6     6783.08     5495.84    983.09 o   0.48867
   9   4   6    10607.15     8243.76   1125.23 o   0.52785
  10   4   6     9399.23     9262.39   1338.43 o   0.56843
  11   4   6     3673.63     2937.43   1137.07 o   0.61012
 -11   5   6     3729.59     4939.15   1137.07 o   0.62837
 -10   5   6     4462.44     3695.48    959.40 o   0.58846
  -9   5   6     3244.29     2911.35    588.30 o   0.54989
  -8   5   6    30899.81    29793.65   1257.95 o   0.51295
  -7   5   6    12317.96    13366.57    834.71 o   0.47802
  -6   5   6    22716.25    22795.37    910.68 o   0.44559
  -5   5   6     1517.32     2015.59    409.74 o   0.41623
  -4   5   6    13027.56    11826.65    657.68 o   0.39064
  -3   5   6    35004.77    38359.16   1272.72 o   0.36959
  -2   5   6    45522.64    48717.36   1460.04 o   0.35391
  -1   5   6     7991.28     9435.90    619.60 o   0.34433
   0   5   6    13874.90    12011.47    456.80 o   0.34135
   1   5   6    14300.25    13529.83    508.90 o   0.34516
   2   5   6    38371.07    36830.28   1134.52 o   0.35553
   3   5   6    20640.46    19779.09    820.65 o   0.37191
   4   5   6     2839.96     2355.31    347.79 o   0.39356
   5   5   6     8114.59     8471.69    478.04 o   0.41965
   6   5   6     1686.96     1716.92    333.20 o   0.44943
   7   5   6     2440.60     1835.90    781.74 o   0.48220
   8   5   6      337.88       23.69    781.74 o   0.51739
   9   5   6     3109.26     2688.70    983.09 o   0.55455
  10   5   6     4808.53     2653.17    994.94 o   0.59331
  11   5   6     7895.20    11927.40   1445.03 o   0.63336
 -10   6   6     1968.49     2060.94   1030.47 o   0.61774
  -9   6   6       35.03     1166.05    581.80 o   0.58111
  -8   6   6     7462.43     7264.56    724.14 o   0.54629
  -7   6   6     6387.40     6573.69   1077.85 o   0.51364
  -6   6   6    12363.21    12839.43   1172.60 o   0.48360
  -5   6   6     3313.82     3334.40    478.02 o   0.45669
  -4   6   6     2237.77     2818.99    781.74 o   0.43349
  -3   6   6      108.96     1539.78    639.60 o   0.41463
  -2   6   6     5779.76     6656.60    829.11 o   0.40072
  -1   6   6     3236.44     3825.77    734.36 o   0.39228
   0   6   6     3061.21     2838.74    480.38 o   0.38967
   1   6   6    20838.29    21413.17    690.68 o   0.39301
   2   6   6    62665.61    60631.54   1327.41 o   0.40214
   3   6   6    15485.49    18013.71    682.97 o   0.41670
   4   6   6     2914.46     3306.30    402.01 o   0.43613
   5   6   6    45505.24    40990.59   1377.57 o   0.45981
   6   6   6     6126.38     6775.05    947.56 o   0.48714
   7   6   6    21179.25    17482.47   1468.72 o   0.51753
   8   6   6       34.98        0.00    817.27 o   0.55047
   9   6   6     1115.56     3588.88   1018.63 o   0.58553
  10   6   6      413.35      331.65    935.71 o   0.62236
  -9   7   6     9122.95     9368.99   1291.05 o   0.61598
  -8   7   6     2580.67      900.18    947.56 o   0.58325
  -7   7   6     7269.22     6798.74   1125.23 o   0.55278
  -6   7   6     1053.12        0.00    805.43 o   0.52499
  -5   7   6      474.95      521.16    722.51 o   0.50031
  -4   7   6     3486.52     3967.90    840.96 o   0.47923
  -3   7   6    10405.47    10506.06   1042.32 o   0.46223
  -2   7   6    16053.43    14177.85   1148.92 o   0.44980
  -1   7   6     4270.10     4583.82    769.89 o   0.44229
   0   7   6    22761.96    22362.39   1409.49 o   0.43998
   1   7   6       40.98      234.34    363.40 o   0.44294
   2   7   6    71004.43    69338.27   1538.38 o   0.45107
   3   7   6     9928.80     9714.38    526.18 o   0.46409
   4   7   6   120712.59   109510.20   2290.44 o   0.48161
   5   7   6     2831.41     2832.42    537.83 o   0.50316
   6   7   6    10760.78    11915.56   1137.07 o   0.52825
   7   7   6    23104.83    20431.74   1539.78 o   0.55639
   8   7   6     1485.44     1646.38    876.49 o   0.58716
   9   7   6     2980.22     2972.97   1066.00 o   0.62015
  -8   8   6    16561.34    17541.69   1599.01 o   0.62317
  -7   8   6     6604.77     7023.78   1219.98 o   0.59475
  -6   8   6     6172.28     6976.40   1101.54 o   0.56901
  -5   8   6     6256.74     5934.09   1077.85 o   0.54633
  -4   8   6     3253.11     3115.10    935.71 o   0.52709
  -3   8   6     4431.48     7604.16    994.94 o   0.51169
  -2   8   6     7619.06     8077.94   1066.00 o   0.50048
  -1   8   6     6223.85     6798.74    935.71 o   0.49375
   0   8   6    20260.33    20727.86   1445.03 o   0.49168
   1   8   6     1386.87     1486.93    455.34 o   0.49433
   2   8   6    15698.76    15445.73    836.40 o   0.50162
   3   8   6     7183.97     6740.06    627.98 o   0.51336
   4   8   6    12067.95    12663.33    635.07 o   0.52926
   5   8   6    10317.23     9972.60    623.06 o   0.54894
   6   8   6     1002.05      531.38    548.15 o   0.57202
   7   8   6      436.63      758.05    888.34 o   0.59811
   8   8   6     3144.93     4820.71   1101.54 o   0.62683
  -7   9   6     1826.45      331.65   1018.63 o   0.63900
  -6   9   6     3643.27     4228.48   1160.76 o   0.61511
  -5   9   6     1612.94      983.09    947.56 o   0.59419
  -4   9   6     2636.86     1824.05    900.18 o   0.57655
  -3   9   6     5432.66     6076.22   1018.63 o   0.56250
  -2   9   6     4557.38     5436.62   1006.78 o   0.55233
  -1   9   6     4573.05     4323.24    959.40 o   0.54623
   0   9   6    15850.50    16582.29   1302.89 o   0.54436
   1   9   6      390.92        0.00    722.51 o   0.54676
   2   9   6    22112.16    20159.32   1492.41 o   0.55336
   3   9   6     3208.12     4678.38    623.92 o   0.56403
   4   9   6    14573.42    13057.57    858.44 o   0.57853
   5   9   6     1827.24     2558.32    631.30 o   0.59659
   6   9   6     7171.13     7083.01   1077.85 o   0.61790
  -5  10   6     4821.53     4631.20   1148.92 o   0.64348
  -4  10   6    15714.20    15871.62   1587.16 o   0.62723
  -3  10   6    13128.18    13893.58   1468.72 o   0.61434
  -2  10   6     1041.23      923.87    888.34 o   0.60504
  -1  10   6    10247.99    11453.62   1291.05 o   0.59948
   0  10   6     5490.78     6372.33   1089.69 o   0.59778
   1  10   6       59.67        0.00    746.20 o   0.59996
   2  10   6      235.31      675.14    817.27 o   0.60598
   3  10   6     3559.73     2025.41    888.34 o   0.61574
   4  10   6     4172.33     3494.12    971.25 o   0.62905
   5  10   6     1825.38     1559.47    645.98 o   0.64570
  -4 -10   7     3135.21     2736.08   1101.54 o   0.63743
  -3 -10   7     1421.91      438.25    923.87 o   0.62479
  -2 -10   7     1818.77     2392.59    971.25 o   0.61568
  -1 -10   7     2253.86     1693.76    864.65 o   0.61026
   0 -10   7     4576.16     5744.48    724.14 o   0.60863
   1 -10   7     2197.35     3671.79   1089.69 o   0.61081
   2 -10   7     8723.15    10245.48   1338.43 o   0.61677
   3 -10   7      578.80      698.82    994.94 o   0.62639
   4 -10   7      349.31        0.00    983.09 o   0.63952
  -7  -9   7     4030.60     4631.20   1255.52 o   0.64890
  -6  -9   7     2218.87     1509.85    679.47 o   0.62543
  -5  -9   7      970.20     1559.96    614.69 o   0.60490
  -4  -9   7     5679.93     5173.43    636.07 o   0.58763
  -3  -9   7      733.59     1118.68    512.06 o   0.57390
  -2  -9   7     9264.53     9051.08    685.29 o   0.56397
  -1  -9   7     3316.48     2844.02    442.84 o   0.55804
   0  -9   7    11550.83    14145.64    663.30 o   0.55626
   1  -9   7      410.02      504.08    336.73 o   0.55864
   2  -9   7     4857.10     3460.03    565.28 o   0.56515
   3  -9   7      192.96      728.95    508.29 o   0.57564
   4  -9   7     2020.15     2111.55    560.41 o   0.58990
   5  -9   7     2058.33     2321.98    705.53 o   0.60766
   6  -9   7     2591.27     2593.94   1066.00 o   0.62863
  -8  -8   7     2517.41     2628.15    781.45 o   0.63328
  -7  -8   7     7235.38     8177.28    677.57 o   0.60538
  -6  -8   7      867.07      911.17    495.54 o   0.58015
  -5  -8   7      610.07      329.14    437.19 o   0.55796
  -4  -8   7     3027.50     3211.86    524.18 o   0.53919
  -3  -8   7     1904.77     2342.00    488.90 o   0.52419
  -2  -8   7    26773.93    27207.45   1033.07 o   0.51330
  -1  -8   7     8064.44     7625.94    461.90 o   0.50678
   0  -8   7     7075.83     6907.90    407.94 o   0.50481
   1  -8   7     7032.23     6128.63    396.88 o   0.50744
   2  -8   7     5635.40     5667.84    422.67 o   0.51460
   3  -8   7     7171.93     7486.28    461.04 o   0.52609
   4  -8   7     2985.74     2079.97    362.32 o   0.54166
   5  -8   7      920.90     1120.54    396.32 o   0.56095
   6  -8   7    27462.04    26021.02   1032.07 o   0.58360
   7  -8   7     1400.80     1969.90    709.90 o   0.60923
   8  -8   7     2640.82     3322.73    748.96 o   0.63749
  -9  -7   7     3522.62     3843.39    771.97 o   0.62618
  -8  -7   7     1646.95     1410.92    677.94 o   0.59404
  -7  -7   7     7264.32     7472.92    618.69 o   0.56420
  -6  -7   7      676.68      874.14    470.47 o   0.53704
  -5  -7   7    20581.95    19665.03    851.55 o   0.51299
  -4  -7   7      948.52      907.52    322.76 o   0.49250
  -3  -7   7    11829.42    10200.99    500.27 o   0.47603
  -2  -7   7     6161.25     6199.63    416.96 o   0.46401
  -1  -7   7     5050.88     4837.61    344.23 o   0.45680
   0  -7   7     2659.89     3247.14    309.64 o   0.45461
   1  -7   7    35460.36    33243.03    732.40 o   0.45753
   2  -7   7    32206.43    30232.44    633.16 o   0.46545
   3  -7   7     4338.05     4096.18    321.42 o   0.47813
   4  -7   7      166.41      198.01    302.60 o   0.49521
   5  -7   7     1381.07     1281.14    334.18 o   0.51624
   6  -7   7    14882.68    15038.91    577.93 o   0.54076
   7  -7   7     6656.66     6500.02    614.28 o   0.56833
   8  -7   7     3823.30     3376.89    558.57 o   0.59852
   9  -7   7      520.64        0.00    959.40 o   0.63096
 -10  -6   7     2996.37     1433.18   1089.69 o   0.62787
  -9  -6   7     4991.07     5649.14    781.91 o   0.59191
  -8  -6   7     2418.08     2690.44    640.67 o   0.55780
  -7  -6   7    10663.05    10696.70    646.95 o   0.52591
  -6  -6   7     2354.25     2205.07    342.04 o   0.49666
  -5  -6   7      211.98      445.32    301.33 o   0.47055
  -4  -6   7     5310.13     5283.86    376.42 o   0.44812
  -3  -6   7     9152.82    10185.51    461.19 o   0.42996
  -2  -6   7     2256.50     2073.98    309.91 o   0.41661
  -1  -6   7     2178.47     2221.42    268.95 o   0.40856
   0  -6   7    23245.86    22749.41    581.59 o   0.40612
   1  -6   7    60877.06    58262.07   1100.37 o   0.40938
   2  -6   7      737.97     1118.86    224.22 o   0.41821
   3  -6   7    59598.59    56978.61    907.29 o   0.43228
   4  -6   7    14882.68    13554.11    515.61 o   0.45110
   5  -6   7     2067.36     2550.93    325.31 o   0.47409
   6  -6   7       74.51        0.00    272.42 o   0.50068
   7  -6   7    12237.92    11299.64    559.50 o   0.53034
   8  -6   7     1502.53     2249.79    489.81 o   0.56257
   9  -6   7      681.90      267.22    591.94 o   0.59696
  10  -6   7     4062.36     6550.40    886.72 o   0.63317
 -11  -5   7      180.10        0.00    864.65 o   0.63829
 -10  -5   7    10287.72    14829.30   1539.78 o   0.59908
  -9  -5   7     9394.64    10121.82    821.12 o   0.56128
  -8  -5   7      293.43      191.73    327.81 o   0.52519
  -7  -5   7     7038.18     7391.27    413.58 o   0.49118
  -6  -5   7     9636.61     9292.53    445.10 o   0.45973
  -5  -5   7     2166.62     2187.97    312.92 o   0.43139
  -4  -5   7      981.52      531.86    306.71 o   0.40681
  -3  -5   7     9375.18    10154.28    479.04 o   0.38671
  -2  -5   7     1454.82     1739.31    304.04 o   0.37182
  -1  -5   7     9759.14     9599.86    443.20 o   0.36277
   0  -5   7    10867.18    11472.03    424.45 o   0.36001
   1  -5   7    63243.61    61561.45   1114.65 o   0.36369
   2  -5   7    41439.26    36753.10    709.51 o   0.37361
   3  -5   7    44181.07    40752.16    756.82 o   0.38929
   4  -5   7     7850.06     8118.26    304.34 o   0.41008
   5  -5   7     1144.67      966.49    272.03 o   0.43524
   6  -5   7    26264.10    22494.51    620.01 o   0.46407
   7  -5   7     1521.81     1303.54    290.67 o   0.49592
   8  -5   7     4322.69     5404.72    541.01 o   0.53025
   9  -5   7     4185.61     3967.78    721.60 o   0.56661
  10  -5   7     2364.33     2986.23    704.71 o   0.60463
  11  -5   7     8983.14     9747.61    971.43 o   0.64402
 -11  -4   7      621.09      367.18    923.87 o   0.61524
 -10  -4   7     1653.19     1623.32    630.30 o   0.57446
  -9  -4   7     1039.64     1375.43    448.30 o   0.53492
  -8  -4   7    18831.09    17987.20    685.53 o   0.49691
  -7  -4   7     3860.86     3123.18    320.76 o   0.46083
  -6  -4   7    32164.08    29508.77    796.72 o   0.42715
  -5  -4   7      793.84      921.68    294.97 o   0.39648
  -4  -4   7    23588.29    24440.36    696.83 o   0.36959
  -3  -4   7     3470.42     2962.76    322.78 o   0.34734
  -2  -4   7     6164.62     6483.73    369.93 o   0.33068
  -1  -4   7     5286.90     5562.42    354.07 o   0.32048
   0  -4   7    21478.22    19564.34    515.30 o   0.31735
   1  -4   7    14563.19    13631.62    495.65 o   0.32152
   2  -4   7    44614.22    42926.75    829.15 o   0.33269
   3  -4   7     1301.60     1396.22    239.22 o   0.35022
   4  -4   7    50664.76    51793.17    949.76 o   0.37319
   5  -4   7    35036.87    32728.88    922.68 o   0.40067
   6  -4   7     4741.79     4543.48    316.63 o   0.43181
   7  -4   7     1195.33     1209.88    261.25 o   0.46587
   8  -4   7     3545.84     2536.19    428.50 o   0.50226
   9  -4   7     4816.71     5457.10    723.56 o   0.54051
  10  -4   7     6890.45     9135.12    854.16 o   0.58024
  11  -4   7     2921.00     4536.44    787.28 o   0.62118
 -12  -3   7      665.22     1184.45    959.40 o   0.63970
 -11  -3   7     6199.88    10541.59   1302.89 o   0.59669
 -10  -3   7      480.12        5.92    519.27 o   0.55455
  -9  -3   7    13080.51    13209.72    658.81 o   0.51348
  -8  -3   7     8801.74     8933.54    564.97 o   0.47376
  -7  -3   7    33773.41    30441.89    979.42 o   0.43576
  -6  -3   7    30486.38    29444.64    769.15 o   0.39997
  -5  -3   7     8680.08     8465.50    411.56 o   0.36705
  -4  -3   7    50425.42    48598.20   1031.93 o   0.33782
  -3  -3   7    26909.26    27308.22    700.20 o   0.31332
  -2  -3   7   111665.98   110897.98   1681.88 o   0.29474
  -1  -3   7    55862.10    54588.30   1257.34 o   0.28325
   0  -3   7    37119.34    39238.00    982.93 o   0.27971
   1  -3   7    17597.95    17424.27    463.98 o   0.28442
   2  -3   7    28208.08    28832.85    622.70 o   0.29700
   3  -3   7     9423.29     9915.77    360.10 o   0.31650
   4  -3   7    11693.81    10838.59    375.32 o   0.34175
   5  -3   7     7306.20     7455.71    320.13 o   0.37157
   6  -3   7    13471.79    12090.81    484.70 o   0.40495
   7  -3   7    13202.87    12474.20    497.44 o   0.44109
   8  -3   7     1702.69     1973.93    309.48 o   0.47936
   9  -3   7      778.50      821.78    581.68 o   0.51930
  10  -3   7     9805.00    11302.48    876.42 o   0.56054
  11  -3   7     9565.98     9615.79    908.84 o   0.60282
  12  -3   7      755.78      376.71    661.01 o   0.64593
 -12  -2   7     3288.29     4879.93   1125.23 o   0.62702
 -11  -2   7     1700.30     1267.36    852.80 o   0.58309
 -10  -2   7     1377.26      916.45    532.13 o   0.53988
  -9  -2   7     5930.36     6183.77    496.73 o   0.49760
  -8  -2   7     5175.76     4793.09    455.10 o   0.45650
  -7  -2   7     4194.07     4510.86    333.16 o   0.41693
  -6  -2   7    15217.79    14046.82    484.59 o   0.37937
  -5  -2   7    19458.71    20268.06    549.66 o   0.34448
  -4  -2   7    69090.73    69440.08   1122.95 o   0.31316
  -3  -2   7    11978.56    11642.90    378.58 o   0.28656
  -2  -2   7   220787.86   224016.92   3554.75 o   0.26612
  -1  -2   7   154599.81   152267.41   2907.81 o   0.25333
   0  -2   7    77447.39    74432.11   1574.64 o   0.24936
   1  -2   7    16660.02    17619.94    560.00 o   0.25464
   2  -2   7    21993.25    25295.99    547.96 o   0.26862
   3  -2   7     7183.95     7542.94    299.37 o   0.29003
   4  -2   7    10138.39    10852.53    359.73 o   0.31739
   5  -2   7    27428.85    26666.44    562.20 o   0.34930
   6  -2   7    29262.26    29039.51    733.75 o   0.38462
   7  -2   7     6591.62     7069.99    379.67 o   0.42250
   8  -2   7    13239.35    12120.59    592.59 o   0.46232
   9  -2   7    11802.39    13035.05    877.50 o   0.50360
  10  -2   7     9928.29     8730.81    819.59 o   0.54603
  11  -2   7     4687.24     4823.74    753.78 o   0.58935
  12  -2   7      356.36        0.00    638.70 o   0.63338
 -12  -1   7     1329.07     2736.08    888.34 o   0.61930
 -11  -1   7     2849.64     1989.87    829.11 o   0.57477
 -10  -1   7     1239.64     1180.71    491.98 o   0.53088
  -9  -1   7     1309.79     1323.94    308.59 o   0.48782
  -8  -1   7       38.40      164.48    253.40 o   0.44582
  -7  -1   7    11065.67    10889.43    457.07 o   0.40522
  -6  -1   7    24477.79    22552.63    605.97 o   0.36646
  -5  -1   7    52484.23    49531.81    989.92 o   0.33021
  -4  -1   7    32417.93    31820.20    796.97 o   0.29738
  -3  -1   7    21741.32    20325.42    608.18 o   0.26923
  -2  -1   7     7999.11     8852.42    382.38 o   0.24736
  -1  -1   7   179424.03   174914.84   4153.75 o   0.23354
   0  -1   7    30165.35    26855.08    715.47 o   0.22923
   1  -1   7     9317.50     9403.05    366.28 o   0.23497
   2  -1   7     6578.35     6682.05    300.47 o   0.25004
   3  -1   7    37182.27    40001.27    662.56 o   0.27292
   4  -1   7    17589.02    17492.63    394.28 o   0.30184
   5  -1   7     8510.34     8264.31    287.07 o   0.33522
   6  -1   7    16445.84    15401.34    497.07 o   0.37189
   7  -1   7    25776.46    24925.46    808.50 o   0.41094
   8  -1   7    11768.07    10514.17    562.07 o   0.45178
   9  -1   7    35778.39    33745.35   1326.52 o   0.49395
  10  -1   7     6063.90     6645.22    733.26 o   0.53714
  11  -1   7      251.62        0.00    531.78 o   0.58112
  12  -1   7     1523.65     1172.60   1125.23 o   0.62573
 -11   0   7        0.05        0.00    464.77 o   0.57197
 -10   0   7     4074.76     3580.68    472.59 o   0.52785
  -9   0   7     2033.68     2619.30    399.86 o   0.48452
  -8   0   7      995.53      880.30    244.85 o   0.44221
  -7   0   7    14602.11    15537.70    478.41 o   0.40123
  -6   0   7     1135.13     1246.56    200.58 o   0.36205
  -5   0   7       43.87       74.71    182.64 o   0.32531
  -4   0   7    37362.42    38507.11    717.14 o   0.29193
  -3   0   7     7710.42     9094.26    312.68 o   0.26320
  -2   0   7    10711.12    10555.96    342.43 o   0.24078
  -1   0   7    26469.88    29890.75    768.04 o   0.22656
   0   0   7      453.65      936.62    197.94 o   0.22212
   1   0   7    18798.95    17326.36    421.71 o   0.22803
   2   0   7      469.98      427.95    194.76 o   0.24354
   3   0   7   111438.13   109222.44   1842.22 o   0.26698
   4   0   7      420.98      507.02    178.51 o   0.29647
   5   0   7     1808.42     1784.30    201.70 o   0.33040
   6   0   7    10626.07    10670.79    414.01 o   0.36754
   7   0   7   197297.47   188416.44   3660.28 o   0.40702
   8   0   7     8541.84     7930.34    496.21 o   0.44821
   9   0   7     8270.97     8023.10    523.42 o   0.49069
  10   0   7     1551.92      790.95    545.60 o   0.53414
  11   0   7      653.55        0.00    923.87 o   0.57835
  12   0   7     1264.05     3340.15   1172.60 o   0.62316
 -12   1   7     1324.93     2416.28    864.65 o   0.61930
 -11   1   7     2845.77     2226.76    805.43 o   0.57477
 -10   1   7     1239.36      777.98    377.49 o   0.53088
  -9   1   7     1309.15      924.17    378.23 o   0.48782
  -8   1   7       38.65      172.50    222.32 o   0.44582
  -7   1   7    11057.53    12075.52    415.81 o   0.40522
  -6   1   7    24472.42    22478.09    492.10 o   0.36646
  -5   1   7    52489.45    50733.81    886.24 o   0.33021
  -4   1   7    32410.41    32015.60    633.94 o   0.29738
  -3   1   7    21732.24    21542.79    495.86 o   0.26923
  -2   1   7     8000.45     8523.92    309.02 o   0.24736
  -1   1   7   179434.92   182234.64   2586.73 o   0.23354
   0   1   7    30184.84    27408.77    552.63 o   0.22923
   1   1   7     9305.34     9118.87    315.46 o   0.23497
   2   1   7     6587.13     6302.52    263.67 o   0.25004
   3   1   7    37217.88    40046.16    716.73 o   0.27292
   4   1   7    17581.84    17772.66    417.97 o   0.30184
   5   1   7     8508.26     8464.70    340.03 o   0.33522
   6   1   7    16443.60    16280.92    420.34 o   0.37189
   7   1   7    25781.75    24162.79    984.84 o   0.41094
   8   1   7    11771.06    11951.66    728.47 o   0.45178
   9   1   7    35785.29    34363.58   1273.23 o   0.49395
  10   1   7     6063.31     5448.46   1148.92 o   0.53714
  11   1   7      252.48      663.29    983.09 o   0.58112
  12   1   7     1524.42     3067.72   1113.38 o   0.62573
 -12   2   7     3290.04     4619.35   1018.63 o   0.62702
 -11   2   7     1696.16     1030.47    793.58 o   0.58309
 -10   2   7     1374.94     2383.49    514.62 o   0.53988
  -9   2   7     5924.49     6493.98    489.50 o   0.49760
  -8   2   7     5180.59     5619.10    443.39 o   0.45650
  -7   2   7     4192.61     4420.13    292.83 o   0.41693
  -6   2   7    15221.09    14446.05    440.58 o   0.37937
  -5   2   7    19469.03    19683.80    500.93 o   0.34448
  -4   2   7    69107.13    68208.77   1137.81 o   0.31316
  -3   2   7    11987.68    12347.38    398.46 o   0.28656
  -2   2   7   220696.75   226396.13   3213.94 o   0.26612
  -1   2   7   154545.41   152837.17   2039.83 o   0.25333
   0   2   7    77389.01    77991.39   1361.67 o   0.24936
   1   2   7    16666.79    16442.18    471.11 o   0.25464
   2   2   7    22002.07    26244.33    619.29 o   0.26862
   3   2   7     7170.15     7331.02    330.83 o   0.29003
   4   2   7    10139.22    10468.09    394.80 o   0.31739
   5   2   7    27449.15    26324.08    628.07 o   0.34930
   6   2   7    29259.73    30214.86    817.26 o   0.38462
   7   2   7     6592.51     6905.53    322.57 o   0.42250
   8   2   7    13241.77    12411.51    782.59 o   0.46232
   9   2   7    11803.65    12202.91    822.44 o   0.50360
  10   2   7     9926.24     8196.72    738.51 o   0.54603
  11   2   7     4685.30     6265.73   1255.52 o   0.58935
  12   2   7      356.04      485.62   1089.69 o   0.63338
 -12   3   7      665.12      734.36    900.18 o   0.63970
 -11   3   7     6191.49     6727.67   1113.38 o   0.59669
 -10   3   7      479.69      540.06    500.64 o   0.55455
  -9   3   7    13086.65    12412.78    790.64 o   0.51348
  -8   3   7     8796.66     8570.66    510.61 o   0.47376
  -7   3   7    33781.39    32294.91    756.09 o   0.43576
  -6   3   7    30492.25    29779.36    663.27 o   0.39997
  -5   3   7     8677.39     8700.96    356.40 o   0.36705
  -4   3   7    50435.02    49722.44    813.17 o   0.33782
  -3   3   7    26916.93    28927.83    555.18 o   0.31332
  -2   3   7   111689.89   112513.28   1915.18 o   0.29474
  -1   3   7    55862.54    55608.88    943.61 o   0.28325
   0   3   7    37115.36    40096.45    745.21 o   0.27971
   1   3   7    17608.96    18629.71    591.83 o   0.28442
   2   3   7    28194.02    29479.14    780.91 o   0.29700
   3   3   7     9429.17     8789.09    412.51 o   0.31650
   4   3   7    11695.46    12057.81    496.09 o   0.34175
   5   3   7     7310.36     7844.45    492.34 o   0.37157
   6   3   7    13471.24    12152.11    474.66 o   0.40495
   7   3   7    13196.42    12448.05    647.70 o   0.44109
   8   3   7     1701.19     2439.96    864.65 o   0.47936
   9   3   7      778.63      606.04    532.13 o   0.51930
  10   3   7     9803.96    11406.86    869.76 o   0.56054
  11   3   7     9571.04    11121.98   1385.81 o   0.60282
  12   3   7      757.06        0.00   1066.00 o   0.64593
 -11   4   7      621.15        0.00    817.27 o   0.61524
 -10   4   7     1654.40     1480.56    876.49 o   0.57446
  -9   4   7     1040.46      679.15    492.34 o   0.53492
  -8   4   7    18834.00    19141.23    996.59 o   0.49691
  -7   4   7     3858.87     4396.59    565.29 o   0.46083
  -6   4   7    32179.86    28635.11    851.73 o   0.42715
  -5   4   7      792.71      721.72    300.27 o   0.39648
  -4   4   7    23577.13    24604.72    615.45 o   0.36959
  -3   4   7     3466.19     3717.79    202.28 o   0.34734
  -2   4   7     6171.81     6512.67    313.09 o   0.33068
  -1   4   7     5283.32     5699.82    318.35 o   0.32048
   0   4   7    21463.42    20236.50    607.57 o   0.31735
   1   4   7    14573.93    16052.59    663.01 o   0.32152
   2   4   7    44608.68    41372.92   1246.57 o   0.33269
   3   4   7     1302.97      953.49    334.70 o   0.35022
   4   4   7    50683.60    49478.26   1441.67 o   0.37319
   5   4   7    35037.37    33196.77    888.80 o   0.40067
   6   4   7     4736.56     4159.46    363.19 o   0.43181
   7   4   7     1198.47      450.09    675.14 o   0.46587
   8   4   7     3542.06     3517.81    923.87 o   0.50226
   9   4   7     4821.43     4429.84   1018.63 o   0.54051
  10   4   7     6895.24     7094.85   1255.52 o   0.58024
  11   4   7     2924.73     2807.14   1160.76 o   0.62118
 -11   5   7      180.43        0.00    817.27 o   0.63829
 -10   5   7    10279.68     9890.15   1255.52 o   0.59908
  -9   5   7     9389.02     8583.00    770.39 o   0.56128
  -8   5   7      294.48      102.43    481.53 o   0.52519
  -7   5   7     7036.77     4927.90    632.29 o   0.49118
  -6   5   7     9642.40     8463.13    497.78 o   0.45973
  -5   5   7     2171.64     1748.72    415.20 o   0.43139
  -4   5   7      984.68      947.72    406.30 o   0.40681
  -3   5   7     9366.00     9549.53    619.60 o   0.38671
  -2   5   7     1452.35     1219.98    427.14 o   0.37182
  -1   5   7     9752.50    10107.22    391.81 o   0.36277
   0   5   7    10867.63    10644.59    453.90 o   0.36001
   1   5   7    63209.74    63419.56   1376.81 o   0.36369
   2   5   7    41428.83    37869.99   1166.81 o   0.37361
   3   5   7    44165.09    41603.18   1264.34 o   0.38929
   4   5   7     7850.47     7996.03    572.56 o   0.41008
   5   5   7     1146.51      798.65    332.03 o   0.43524
   6   5   7    26254.88    21779.12    926.87 o   0.46407
   7   5   7     1521.77     1599.01    793.58 o   0.49592
   8   5   7     4325.71     3186.17    959.40 o   0.53025
   9   5   7     4184.10     5922.24   1137.07 o   0.56661
  10   5   7     2363.33     2167.54   1066.00 o   0.60463
  11   5   7     8981.79     8220.07   1373.96 o   0.64402
 -10   6   7     2995.59     3292.77    994.94 o   0.62787
  -9   6   7     4989.34     4844.40   1042.32 o   0.59191
  -8   6   7     2418.17     3095.17    637.39 o   0.55780
  -7   6   7    10675.61    11981.16    869.95 o   0.52591
  -6   6   7     2350.59     2214.92    840.96 o   0.49666
  -5   6   7      213.95      335.29    394.21 o   0.47055
  -4   6   7     5313.15     5098.32    559.46 o   0.44812
  -3   6   7     9145.58    11228.58   1077.85 o   0.42996
  -2   6   7     2258.36     2653.17    675.14 o   0.41661
  -1   6   7     2176.25     1646.38    627.76 o   0.40856
   0   6   7    23244.44    22874.97    766.89 o   0.40612
   1   6   7    60864.15    58562.24   1339.31 o   0.40938
   2   6   7      740.35      460.58    313.12 o   0.41821
   3   6   7    59604.25    54756.59   1632.61 o   0.43228
   4   6   7    14879.25    14878.26    812.28 o   0.45110
   5   6   7     2071.85     3081.70    489.47 o   0.47409
   6   6   7       73.55        0.00    639.60 o   0.50068
   7   6   7    12244.17    12365.65   1219.98 o   0.53034
   8   6   7     1508.09        0.00    852.80 o   0.56257
   9   6   7      681.59        0.00    852.80 o   0.59696
  10   6   7     4058.96     6644.76   1208.14 o   0.63317
  -9   7   7     3526.14     4583.82   1148.92 o   0.62618
  -8   7   7     1642.51     2582.10    935.71 o   0.59404
  -7   7   7     7267.92     6052.53   1089.69 o   0.56420
  -6   7   7      677.64        0.00    793.58 o   0.53704
  -5   7   7    20582.79    19339.60    967.64 o   0.51299
  -4   7   7      952.38     1693.76    746.20 o   0.49250
  -3   7   7    11847.93    10363.93   1066.00 o   0.47603
  -2   7   7     6166.71     4394.31    829.11 o   0.46401
  -1   7   7     5056.26     6313.11    935.71 o   0.45680
   0   7   7     2663.95     1978.03    686.98 o   0.45461
   1   7   7    35464.72    31861.67   1752.98 o   0.45753
   2   7   7    32204.06    30145.47   1072.55 o   0.46545
   3   7   7     4338.68     5102.35    528.99 o   0.47813
   4   7   7      166.00      636.47    430.78 o   0.49521
   5   7   7     1378.69      663.29    675.14 o   0.51624
   6   7   7    14891.97    14272.61   1231.83 o   0.54076
   7   7   7     6659.99     7651.54   1077.85 o   0.56833
   8   7   7     3819.17     4986.53   1018.63 o   0.59852
   9   7   7      520.26     1847.74    971.25 o   0.63096
  -8   8   7     2520.97     2901.90   1101.54 o   0.63328
  -7   8   7     7234.04     8764.92   1243.67 o   0.60538
  -6   8   7      870.98      734.36    923.87 o   0.58015
  -5   8   7      608.33        0.00    852.80 o   0.55796
  -4   8   7     3029.96     2913.74    959.40 o   0.53919
  -3   8   7     1905.67     1812.21    758.05 o   0.52419
  -2   8   7    26776.40    21545.13   1551.63 o   0.51330
  -1   8   7     8066.22     9368.99   1089.69 o   0.50678
   0   8   7     7074.56     6277.58    912.03 o   0.50481
   1   8   7     7034.31     6289.42    971.25 o   0.50744
   2   8   7     5639.19     3837.61    888.34 o   0.51460
   3   8   7     7169.32     6751.36    983.09 o   0.52609
   4   8   7     2986.68      923.87    746.20 o   0.54166
   5   8   7      923.75        0.00    493.29 o   0.56095
   6   8   7    27473.07    26687.40   1196.27 o   0.58360
   7   8   7     1397.17     2617.63    971.25 o   0.60923
   8   8   7     2642.43     2558.41    971.25 o   0.63749
  -7   9   7     4030.59     2818.99   1054.16 o   0.64890
  -6   9   7     2223.07     2037.25    971.25 o   0.62543
  -5   9   7      968.65      983.09    959.40 o   0.60490
  -4   9   7     5692.01     7260.67   1208.14 o   0.58763
  -3   9   7      734.13     1255.52    829.11 o   0.57390
  -2   9   7     9261.32    11737.89   1255.52 o   0.56397
  -1   9   7     3317.23     3115.10    888.34 o   0.55804
   0   9   7    11550.96    14592.41   1338.43 o   0.55626
   1   9   7      409.33      461.94    781.74 o   0.55864
   2   9   7     4854.51     3896.84    852.80 o   0.56515
   3   9   7      193.63      426.40    758.05 o   0.57564
   4   9   7     2019.30     1006.78    805.43 o   0.58990
   5   9   7     2057.03     1208.14    829.11 o   0.60766
   6   9   7     2590.95     2274.14    888.34 o   0.62863
  -4  10   7     3131.87     4358.77   1184.45 o   0.63743
  -3  10   7     1419.51      888.34    900.18 o   0.62479
  -2  10   7     1818.66     2001.72    983.09 o   0.61568
  -1  10   7     2252.07     2297.83    959.40 o   0.61026
   0  10   7     4579.03     3837.61   1018.63 o   0.60863
   1  10   7     2199.82     2084.63    947.56 o   0.61081
   2  10   7     8718.08    10150.73   1255.52 o   0.61677
   3  10   7      578.34        0.00    793.58 o   0.62639
   4  10   7      348.15     1326.58    947.56 o   0.63952
  -4 -10   8     2318.61      829.11    923.87 o   0.64902
  -3 -10   8     5723.06     6680.29   1219.98 o   0.63665
  -2 -10   8     1530.91     1077.85    923.87 o   0.62775
  -1 -10   8     1751.01     2404.43    912.03 o   0.62248
   0 -10   8       68.18        0.00    559.73 o   0.62091
   1 -10   8      661.13       59.22    900.18 o   0.62309
   2 -10   8       21.70       82.91    959.40 o   0.62897
   3 -10   8     4875.07     3588.88   1184.45 o   0.63845
  -6  -9   8     5060.45     5983.72    817.82 o   0.63717
  -5  -9   8       20.46        0.00    565.29 o   0.61707
  -4  -9   8      228.44      671.74    627.98 o   0.60018
  -3  -9   8     2985.75     3562.95    702.93 o   0.58679
  -2  -9   8     2924.02     3033.01    562.92 o   0.57712
  -1  -9   8     1344.47     1485.56    502.48 o   0.57138
   0  -9   8     1535.22     1078.35    418.06 o   0.56967
   1  -9   8    20432.22    19995.00    694.47 o   0.57204
   2  -9   8     1441.66     1496.63    437.33 o   0.57844
   3  -9   8     2872.97     3101.37    710.57 o   0.58873
   4  -9   8     1143.11      823.90    657.10 o   0.60272
   5  -9   8    17063.67    17968.98   1129.18 o   0.62015
   6  -9   8     5679.93     7533.09   1397.65 o   0.64075
  -8  -8   8      789.59      651.45    994.94 o   0.64480
  -7  -8   8     1953.46     2005.32    535.26 o   0.61746
  -6  -8   8      757.53     1635.70    502.83 o   0.59279
  -5  -8   8     2107.06     1825.94    498.07 o   0.57113
  -4  -8   8     2459.16     2103.13    510.55 o   0.55284
  -3  -8   8    17806.62    17404.33    739.70 o   0.53827
  -2  -8   8    27220.34    27417.61    914.49 o   0.52771
  -1  -8   8     9753.41     8961.51    574.89 o   0.52143
   0  -8   8     2140.81     2431.20    372.62 o   0.51956
   1  -8   8    19139.23    18336.01    595.92 o   0.52216
   2  -8   8      350.58      620.71    299.05 o   0.52916
   3  -8   8     7951.24     7806.75    486.39 o   0.54039
   4  -8   8    11935.73    11663.81    555.71 o   0.55560
   5  -8   8     3775.46     4649.18    451.14 o   0.57446
   6  -8   8    10374.98     8857.40    690.71 o   0.59664
   7  -8   8     1329.80     2444.33    694.80 o   0.62177
   8  -8   8     2071.25     2944.75    762.53 o   0.64952
  -9  -7   8     5031.85     6622.96    880.00 o   0.63779
  -8  -7   8     4039.59     4503.66    766.31 o   0.60630
  -7  -7   8     2908.46     3198.41    520.31 o   0.57714
  -6  -7   8    11717.65    10751.87    706.65 o   0.55067
  -5  -7   8     1565.32     1729.39    407.65 o   0.52728
  -4  -7   8    22118.45    19939.72    758.09 o   0.50741
  -3  -7   8     6635.86     6496.31    435.83 o   0.49150
  -2  -7   8    16252.97    14741.59    562.16 o   0.47991
  -1  -7   8      979.43     1203.95    320.42 o   0.47299
   0  -7   8    15604.41    15020.97    518.64 o   0.47093
   1  -7   8     5629.00     5573.84    361.28 o   0.47380
   2  -7   8    15952.67    15087.05    470.68 o   0.48150
   3  -7   8     1260.76     1209.13    305.60 o   0.49382
   4  -7   8     1033.63     1152.02    330.25 o   0.51041
   5  -7   8     8810.54     7125.85    457.14 o   0.53089
   6  -7   8     5485.71     5650.13    433.03 o   0.55481
   7  -7   8     2004.69     1584.48    490.81 o   0.58175
   8  -7   8      330.81      181.24    456.28 o   0.61132
   9  -7   8     1912.55     3137.17    769.30 o   0.64315
 -10  -6   8      574.59        0.00    900.18 o   0.63941
  -9  -6   8      736.98      733.50    615.20 o   0.60418
  -8  -6   8     2506.62     2991.26    681.28 o   0.57084
  -7  -6   8    12421.36    12594.19    611.04 o   0.53977
  -6  -6   8     3546.41     2988.88    405.09 o   0.51136
  -5  -6   8      663.42      730.22    296.17 o   0.48609
  -4  -6   8    42792.64    39764.96    923.21 o   0.46447
  -3  -6   8     4164.21     4453.95    375.60 o   0.44702
  -2  -6   8    15319.62    13130.23    509.32 o   0.43425
  -1  -6   8    13931.63    13104.25    575.83 o   0.42659
   0  -6   8     2898.90     2699.40    317.95 o   0.42430
   1  -6   8    19720.58    18122.28    526.53 o   0.42748
   2  -6   8   111971.09   106920.88   1497.81 o   0.43601
   3  -6   8     4467.46     3962.43    290.71 o   0.44957
   4  -6   8    10211.38     9760.72    366.32 o   0.46774
   5  -6   8      834.81      568.81    303.04 o   0.49000
   6  -6   8     1584.43     1568.85    332.86 o   0.51582
   7  -6   8      975.17      849.38    453.68 o   0.54470
   8  -6   8      800.23      995.98    475.44 o   0.57617
   9  -6   8      303.37      231.04    583.41 o   0.60983
  10  -6   8     1272.81      777.23    704.71 o   0.64535
 -11  -5   8     5459.96     6407.87   1326.58 o   0.64961
 -10  -5   8     7092.84     8326.68   1338.43 o   0.61117
  -9  -5   8      664.10       37.29    579.87 o   0.57420
  -8  -5   8     9272.32     8741.19    524.34 o   0.53902
  -7  -5   8     9977.02     9523.51    468.74 o   0.50599
  -6  -5   8    18283.56    18273.87    612.30 o   0.47557
  -5  -5   8     4150.52     4272.17    403.22 o   0.44829
  -4  -5   8     4540.47     3833.77    379.59 o   0.42474
  -3  -5   8     4234.05     4110.02    391.47 o   0.40559
  -2  -5   8     1437.63     1385.59    311.35 o   0.39148
  -1  -5   8     7497.24     7163.84    424.79 o   0.38296
   0  -5   8     4532.17     4537.01    320.42 o   0.38041
   1  -5   8     9875.15     9741.57    405.57 o   0.38396
   2  -5   8    27664.97    26083.83    591.10 o   0.39342
   3  -5   8     7971.29     7397.56    385.82 o   0.40841
   4  -5   8    37584.27    34378.53    774.44 o   0.42832
   5  -5   8     3071.27     2166.86    310.95 o   0.45253
   6  -5   8     2938.80     2952.06    330.51 o   0.48036
   7  -5   8     2689.55     2436.21    323.36 o   0.51125
   8  -5   8     1189.04     1374.95    440.85 o   0.54466
   9  -5   8     5294.90     3939.09    750.30 o   0.58015
  10  -5   8     2128.96     1243.53    695.00 o   0.61738
 -11  -4   8     1633.28     1918.81    994.94 o   0.62698
 -10  -4   8     1982.10     2759.77   1054.16 o   0.58705
  -9  -4   8     6596.77     5468.75    566.08 o   0.54846
  -8  -4   8     7342.89     7165.05    495.95 o   0.51151
  -7  -4   8    16306.96    15947.63    632.51 o   0.47658
  -6  -4   8    10584.32    10532.74    495.20 o   0.44415
  -5  -4   8    18551.44    17422.16    621.11 o   0.41481
  -4  -4   8    13143.19    12965.83    525.48 o   0.38924
  -3  -4   8    34943.12    33529.85    953.88 o   0.36825
  -2  -4   8     4160.56     4513.25    357.28 o   0.35264
  -1  -4   8    13502.14    12589.17    501.52 o   0.34316
   0  -4   8     9293.49     9631.64    488.90 o   0.34032
   1  -4   8    40803.94    39479.80    902.53 o   0.34427
   2  -4   8    15712.36    14183.81    474.27 o   0.35480
   3  -4   8     2326.80     2079.61    264.56 o   0.37135
   4  -4   8     9413.51     9179.09    387.00 o   0.39314
   5  -4   8     5380.08     4995.74    316.37 o   0.41938
   6  -4   8     2967.49     2682.66    351.50 o   0.44928
   7  -4   8     6047.39     4716.94    342.03 o   0.48216
   8  -4   8     3413.79     3361.92    462.63 o   0.51745
   9  -4   8     2889.09     3095.57    619.60 o   0.55469
  10  -4   8    25362.54    23835.80   1296.88 o   0.59352
  11  -4   8     2599.23     2556.29    762.20 o   0.63364
 -11  -3   8     1674.38     1847.74    900.18 o   0.60879
 -10  -3   8     4240.62     2791.67    640.83 o   0.56758
  -9  -3   8    18307.69    17731.48    794.68 o   0.52757
  -8  -3   8     2222.74     1829.45    426.23 o   0.48905
  -7  -3   8    32636.07    31541.60   1016.75 o   0.45239
  -6  -3   8    24129.75    21731.52    815.56 o   0.41809
  -5  -3   8     2499.96     2931.19    324.73 o   0.38677
  -4  -3   8    11382.03    10722.71    450.37 o   0.35921
  -3  -3   8    60661.18    56988.72   1169.20 o   0.33635
  -2  -3   8     4537.15     4188.89    236.84 o   0.31919
  -1  -3   8    58964.01    59238.40   1339.68 o   0.30868
   0  -3   8      491.64      208.84    277.44 o   0.30551
   1  -3   8     6143.03     6873.09    408.78 o   0.30991
   2  -3   8      127.07      137.02    193.48 o   0.32157
   3  -3   8     7826.43     8788.09    352.60 o   0.33974
   4  -3   8     3166.60     3703.80    275.67 o   0.36344
   5  -3   8    55543.88    53910.66    979.04 o   0.39167
   6  -3   8    10442.75     9536.38    450.74 o   0.42353
   7  -3   8    15589.12    14095.48    546.99 o   0.45826
   8  -3   8     8265.09     8717.40    446.71 o   0.49525
   9  -3   8       78.88      329.36    566.57 o   0.53404
  10  -3   8      246.90      517.68    626.64 o   0.57427
  11  -3   8     5174.55     5296.80    820.27 o   0.61564
 -12  -2   8      229.14      994.94    935.71 o   0.63851
 -11  -2   8      313.67      639.60    888.34 o   0.59546
 -10  -2   8     8006.44     7565.94    744.89 o   0.55326
  -9  -2   8    16013.67    15159.17    696.14 o   0.51213
  -8  -2   8      889.39     1046.39    389.06 o   0.47235
  -7  -2   8    53838.04    53437.08   1337.90 o   0.43428
  -6  -2   8    26426.20    26535.04    672.01 o   0.39842
  -5  -2   8     3517.88     3637.36    281.67 o   0.36542
  -4  -2   8    21321.58    19905.91    542.39 o   0.33612
  -3  -2   8   111984.33   116247.38   1959.54 o   0.31157
  -2  -2   8    87595.32    87375.23   1511.12 o   0.29296
  -1  -2   8    35895.92    33477.06    863.13 o   0.28148
   0  -2   8    26493.48    25513.25    741.53 o   0.27800
   1  -2   8    13742.65    13823.05    538.46 o   0.28283
   2  -2   8     3592.44     2597.63    251.09 o   0.29556
   3  -2   8    66822.75    66477.91   1252.27 o   0.31522
   4  -2   8     2881.38     2730.41    238.84 o   0.34063
   5  -2   8    36724.56    35306.30    700.19 o   0.37061
   6  -2   8     6171.22     6024.78    283.82 o   0.40413
   7  -2   8    17469.10    17634.46    594.31 o   0.44039
   8  -2   8        9.30      207.19    341.77 o   0.47877
   9  -2   8    19768.44    19720.57   1091.80 o   0.51880
  10  -2   8     7691.11     8350.68    837.94 o   0.56012
  11  -2   8     2796.33     3729.77    728.08 o   0.60246
  12  -2   8     5687.53     5537.83    870.15 o   0.64564
 -12  -1   8      644.52      438.25    876.49 o   0.63092
 -11  -1   8      143.01      485.62    781.74 o   0.58731
 -10  -1   8     6084.27     6231.59    671.06 o   0.54449
  -9  -1   8     8207.03     8370.21    719.69 o   0.50264
  -8  -1   8    25218.84    24444.64    689.24 o   0.46204
  -7  -1   8     5041.02     4903.02    342.46 o   0.42305
  -6  -1   8     3933.26     2792.69    300.21 o   0.38615
  -5  -1   8     2248.56     1915.90    262.14 o   0.35200
  -4  -1   8    45008.63    40096.30    973.26 o   0.32147
  -3  -1   8    11049.60    12319.86    485.76 o   0.29571
  -2  -1   8     7208.55     8772.97    409.45 o   0.27603
  -1  -1   8    12339.48    12898.88    626.64 o   0.26381
   0  -1   8    47021.84    45969.98   1318.93 o   0.26010
   1  -1   8    38367.92    41849.14    992.38 o   0.26525
   2  -1   8    18730.00    19073.90    600.50 o   0.27878
   3  -1   8    13131.11    13506.04    442.11 o   0.29956
   4  -1   8    13430.93    13950.21    440.52 o   0.32619
   5  -1   8    20255.52    20039.23    479.31 o   0.35738
   6  -1   8    13287.29    11881.30    556.42 o   0.39203
   7  -1   8     2703.98     2230.93    377.29 o   0.42932
   8  -1   8    23869.67    22206.81    808.36 o   0.46860
   9  -1   8     6691.71     6302.29    680.70 o   0.50943
  10  -1   8     2128.06     2458.22    647.50 o   0.55145
  11  -1   8     6995.69     7401.89    797.64 o   0.59442
  12  -1   8     3331.39     6218.36   1350.27 o   0.63814
 -12   0   8    12909.68    10766.64   1160.76 o   0.62837
 -11   0   8        4.90      352.22    488.62 o   0.58457
 -10   0   8      857.86     1063.70    401.05 o   0.54153
  -9   0   8       16.22        0.00    337.45 o   0.49944
  -8   0   8     2391.35     2100.88    313.81 o   0.45855
  -7   0   8    26709.36    26293.48    638.43 o   0.41923
  -6   0   8    12258.62    12402.54    386.20 o   0.38197
  -5   0   8      691.61      749.34    213.54 o   0.34740
  -4   0   8    19832.73    18290.21    467.89 o   0.31644
  -3   0   8       71.28       25.09    175.63 o   0.29023
  -2   0   8     8815.72     9834.26    340.91 o   0.27015
  -1   0   8     2231.75     1620.08    231.28 o   0.25765
   0   0   8      913.98     1057.64    222.79 o   0.25385
   1   0   8    70821.63    72033.15   1161.75 o   0.25913
   2   0   8    20320.78    22139.29    567.77 o   0.27296
   3   0   8    13175.15    14372.09    453.63 o   0.29415
   4   0   8     7106.71     6646.18    311.47 o   0.32123
   5   0   8     7659.25     7139.00    318.68 o   0.35285
   6   0   8    12404.97    12544.33    443.76 o   0.38791
   7   0   8     1981.03     2983.08    466.52 o   0.42556
   8   0   8    32284.15    28654.42    917.03 o   0.46516
   9   0   8     5071.68     4020.39    455.65 o   0.50627
  10   0   8      796.31     1476.46    564.86 o   0.54853
  11   0   8      942.42      580.38    983.09 o   0.59171
  12   0   8    10759.40    10944.31   1563.47 o   0.63562
 -12   1   8      642.92        0.00    734.36 o   0.63092
 -11   1   8      142.53      118.44    746.20 o   0.58731
 -10   1   8     6088.66     5122.94    512.52 o   0.54449
  -9   1   8     8203.75     8680.33    553.31 o   0.50264
  -8   1   8    25216.63    22938.50    680.61 o   0.46204
  -7   1   8     5040.01     4648.06    317.24 o   0.42305
  -6   1   8     3936.77     2771.40    260.73 o   0.38615
  -5   1   8     2251.44     1799.21    233.98 o   0.35200
  -4   1   8    45014.64    42047.27    778.89 o   0.32147
  -3   1   8    11051.83    11670.63    385.64 o   0.29571
  -2   1   8     7210.32     8436.78    320.75 o   0.27603
  -1   1   8    12337.25    12704.57    449.49 o   0.26381
   0   1   8    47038.85    46819.56    914.97 o   0.26010
   1   1   8    38369.75    40323.78    745.41 o   0.26525
   2   1   8    18737.57    18521.06    460.13 o   0.27878
   3   1   8    13147.64    14102.37    406.94 o   0.29956
   4   1   8    13409.59    13126.05    390.68 o   0.32619
   5   1   8    20256.06    20267.14    541.11 o   0.35738
   6   1   8    13293.71    12330.09    482.99 o   0.39203
   7   1   8     2705.48     3327.73    497.31 o   0.42932
   8   1   8    23870.21    22614.40   1018.59 o   0.46860
   9   1   8     6695.20     7239.93    648.51 o   0.50943
  10   1   8     2128.28     3600.72   1066.00 o   0.55145
  11   1   8     6993.05     6277.58   1279.20 o   0.59442
  12   1   8     3333.98     2345.21   1196.29 o   0.63814
 -12   2   8      228.48       82.91    793.58 o   0.63851
 -11   2   8      314.62      675.14    805.43 o   0.59546
 -10   2   8     8002.15     6574.10    690.01 o   0.55326
  -9   2   8    16008.81    14316.04    677.00 o   0.51213
  -8   2   8      887.97     1084.40    368.69 o   0.47235
  -7   2   8    53854.06    52236.71   1083.95 o   0.43428
  -6   2   8    26428.60    24746.95    691.54 o   0.39842
  -5   2   8     3521.92     3517.02    270.84 o   0.36542
  -4   2   8    21330.41    20051.77    522.47 o   0.33612
  -3   2   8   112026.55   116991.43   1788.47 o   0.31157
  -2   2   8    87604.88    87032.74   1387.27 o   0.29296
  -1   2   8    35885.63    32281.33    590.82 o   0.28148
   0   2   8    26481.79    24940.10    551.82 o   0.27800
   1   2   8    13731.04    13306.62    402.95 o   0.28283
   2   2   8     3595.61     2991.64    237.56 o   0.29556
   3   2   8    66835.09    67886.63   1120.58 o   0.31522
   4   2   8     2875.41     2824.66    233.67 o   0.34063
   5   2   8    36718.39    35406.74    771.28 o   0.37061
   6   2   8     6181.99     5962.76    396.86 o   0.40413
   7   2   8    17471.43    17439.64    498.81 o   0.44039
   8   2   8        9.14      245.55    438.00 o   0.47877
   9   2   8    19766.90    18731.58    997.78 o   0.51880
  10   2   8     7689.26     9246.44    781.91 o   0.56012
  11   2   8     2798.09     4725.95   1219.98 o   0.60246
  12   2   8     5686.91     4524.59   1184.45 o   0.64564
 -11   3   8     1675.44     2404.43    888.34 o   0.60879
 -10   3   8     4243.93     3467.56    618.25 o   0.56758
  -9   3   8    18310.93    17328.79    971.43 o   0.52757
  -8   3   8     2220.23     2036.41    393.25 o   0.48905
  -7   3   8    32628.85    31845.78    914.67 o   0.45239
  -6   3   8    24134.09    22867.56    756.28 o   0.41809
  -5   3   8     2497.90     2967.88    305.43 o   0.38677
  -4   3   8    11380.72    10761.95    443.05 o   0.35921
  -3   3   8    60678.36    59306.02   1156.76 o   0.33635
  -2   3   8     4537.25     3823.54    254.82 o   0.31919
  -1   3   8    58953.64    58147.34   1116.50 o   0.30868
   0   3   8      490.38      242.72    214.41 o   0.30551
   1   3   8     6147.74     7717.42    412.07 o   0.30991
   2   3   8      126.65      217.78    255.16 o   0.32157
   3   3   8     7817.00     8864.82    521.00 o   0.33974
   4   3   8     3169.46     2617.12    372.80 o   0.36344
   5   3   8    55530.71    53144.14   1490.66 o   0.39167
   6   3   8    10444.50     9429.94    438.01 o   0.42353
   7   3   8    15587.49    14158.62    607.17 o   0.45826
   8   3   8     8266.50     7849.84    734.75 o   0.49525
   9   3   8       78.98        0.00    495.75 o   0.53404
  10   3   8      246.76      472.66    589.01 o   0.57427
  11   3   8     5177.40     4868.08   1137.07 o   0.61564
 -11   4   8     1632.66     2072.79    935.71 o   0.62698
 -10   4   8     1982.61     2049.10    840.96 o   0.58705
  -9   4   8     6598.97     7413.92    716.05 o   0.54846
  -8   4   8     7336.94     6187.29    682.44 o   0.51151
  -7   4   8    16298.22    17504.40    961.41 o   0.47658
  -6   4   8    10589.31     9794.40    523.90 o   0.44415
  -5   4   8    18559.22    17458.52    669.53 o   0.41481
  -4   4   8    13139.78    13286.60    463.61 o   0.38924
  -3   4   8    34928.63    34454.48    665.11 o   0.36825
  -2   4   8     4159.42     4694.24    285.69 o   0.35264
  -1   4   8    13506.13    13476.07    449.72 o   0.34316
   0   4   8     9298.63     9951.37    465.00 o   0.34032
   1   4   8    40801.18    41102.35   1202.41 o   0.34427
   2   4   8    15703.90    14836.89    698.40 o   0.35480
   3   4   8     2324.70     2028.86    382.81 o   0.37135
   4   4   8     9414.57     8479.65    559.46 o   0.39314
   5   4   8     5371.88     4452.04    470.87 o   0.41938
   6   4   8     2972.31     2781.13    334.27 o   0.44928
   7   4   8     6036.79     4453.53    864.65 o   0.48216
   8   4   8     3419.52     2605.79    923.87 o   0.51745
   9   4   8     2891.54     4406.15   1006.78 o   0.55469
  10   4   8    25379.08    27034.04   1348.24 o   0.59352
  11   4   8     2600.66     5566.91   1338.43 o   0.63364
 -11   5   8     5463.84     8231.92   1302.89 o   0.64961
 -10   5   8     7087.49     9037.35   1291.05 o   0.61117
  -9   5   8      662.64      526.98    545.95 o   0.57420
  -8   5   8     9268.17     7850.00    773.05 o   0.53902
  -7   5   8     9985.71     8628.32    753.64 o   0.50599
  -6   5   8    18267.34    17495.24    709.99 o   0.47557
  -5   5   8     4147.58     4947.19    520.50 o   0.44829
  -4   5   8     4550.25     2885.72    463.44 o   0.42474
  -3   5   8     4229.93     5381.22    534.26 o   0.40559
  -2   5   8     1435.62     1079.84    397.76 o   0.39148
  -1   5   8     7498.75     7048.00    377.86 o   0.38296
   0   5   8     4537.72     4483.20    343.76 o   0.38041
   1   5   8     9870.42    10494.03    496.25 o   0.38396
   2   5   8    27652.52    28407.04    981.49 o   0.39342
   3   5   8     7967.69     8788.29    577.17 o   0.40841
   4   5   8    37581.03    35170.98   1179.49 o   0.42832
   5   5   8     3067.72     2819.93    377.21 o   0.45253
   6   5   8     2938.54     3505.97    793.58 o   0.48036
   7   5   8     2688.63     3269.08    876.49 o   0.51125
   8   5   8     1190.73     1504.25    793.58 o   0.54466
   9   5   8     5294.17     5886.71   1137.07 o   0.58015
  10   5   8     2127.82     1267.36    959.40 o   0.61738
 -10   6   8      575.25      450.09    923.87 o   0.63941
  -9   6   8      735.87      213.20    923.87 o   0.60418
  -8   6   8     2502.10      758.05    900.18 o   0.57084
  -7   6   8    12421.47    10160.94    850.06 o   0.53977
  -6   6   8     3550.85     3896.84    959.40 o   0.51136
  -5   6   8      662.47       35.59    404.02 o   0.48609
  -4   6   8    42804.43    40130.52   1363.25 o   0.46447
  -3   6   8     4161.95     5128.18    567.86 o   0.44702
  -2   6   8    15318.84    14616.10   1184.45 o   0.43425
  -1   6   8    13927.94    13514.56   1089.69 o   0.42659
   0   6   8     2894.33     3192.07    342.95 o   0.42430
   1   6   8    19732.29    18270.70    768.39 o   0.42748
   2   6   8   111947.35   106783.34   2667.06 o   0.43601
   3   6   8     4463.63     5289.48    519.40 o   0.44957
   4   6   8    10209.02     9889.27    657.10 o   0.46774
   5   6   8      832.20      572.21    431.27 o   0.49000
   6   6   8     1586.01     1255.52    734.36 o   0.51582
   7   6   8      978.03     1184.45    793.58 o   0.54470
   8   6   8      800.92        0.00    746.20 o   0.57617
   9   6   8      305.56      651.45    935.71 o   0.60983
  10   6   8     1272.92        0.00    923.87 o   0.64535
  -9   7   8     5036.13     4181.10   1125.23 o   0.63779
  -8   7   8     4041.84     2605.79   1077.85 o   0.60630
  -7   7   8     2903.89     4015.28   1054.16 o   0.57714
  -6   7   8    11723.66    12152.45   1255.52 o   0.55067
  -5   7   8     1562.63     1446.63    522.85 o   0.52728
  -4   7   8    22103.26    19943.09   1007.95 o   0.50741
  -3   7   8     6644.28     6822.43    947.56 o   0.49150
  -2   7   8    16262.63    14012.03   1208.14 o   0.47991
  -1   7   8      976.28     1658.23    758.05 o   0.47299
   0   7   8    15619.64    16392.77   1255.52 o   0.47093
   1   7   8     5624.17     3754.70    793.58 o   0.47380
   2   7   8    15953.48    15776.86   1243.67 o   0.48150
   3   7   8     1262.04     1472.91    463.44 o   0.49382
   4   7   8     1033.26     1267.36    485.77 o   0.51041
   5   7   8     8808.83     7959.50    971.25 o   0.53089
   6   7   8     5489.52     4382.46    900.18 o   0.55481
   7   7   8     2008.10      912.03    817.27 o   0.58175
   8   7   8      330.26     1575.32    923.87 o   0.61132
   9   7   8     1911.27     2759.77   1030.47 o   0.64315
  -8   8   8      790.75     1433.18   1006.78 o   0.64480
  -7   8   8     1958.09     1705.61   1030.47 o   0.61746
  -6   8   8      759.58        0.00    852.80 o   0.59279
  -5   8   8     2110.06     1693.76    876.49 o   0.57113
  -4   8   8     2460.43     3198.01    888.34 o   0.55284
  -3   8   8    17816.93    16842.86   1385.81 o   0.53827
  -2   8   8    27223.05    24968.18   1729.30 o   0.52771
  -1   8   8     9757.48    10517.91   1113.38 o   0.52143
   0   8   8     2139.36     2937.43    817.27 o   0.51956
   1   8   8    19137.57    15516.28   1279.20 o   0.52216
   2   8   8      351.30        0.00    734.36 o   0.52916
   3   8   8     7953.57     8800.46   1030.47 o   0.54039
   4   8   8    11932.68    12270.89   1196.29 o   0.55560
   5   8   8     3776.27     3896.84    947.56 o   0.57446
   6   8   8    10365.69     8397.74   1101.54 o   0.59664
   7   8   8     1331.14     1302.89    852.80 o   0.62177
   8   8   8     2075.74     3434.90   1113.38 o   0.64952
  -6   9   8     5054.54     5448.46   1243.67 o   0.63717
  -5   9   8       20.43      840.96    971.25 o   0.61707
  -4   9   8      228.25      686.98    864.65 o   0.60018
  -3   9   8     2975.59     2321.52    971.25 o   0.58679
  -2   9   8     2924.00     3434.90    994.94 o   0.57712
  -1   9   8     1348.23     2001.72    864.65 o   0.57138
   0   9   8     1535.94      947.56    876.49 o   0.56967
   1   9   8    20436.68    21663.57   1599.01 o   0.57204
   2   9   8     1441.22     1314.74    864.65 o   0.57844
   3   9   8     2873.49     4216.64    959.40 o   0.58873
   4   9   8     1143.83     1066.00    852.80 o   0.60272
   5   9   8    17063.52    15871.62   1421.34 o   0.62015
   6   9   8     5684.70     5223.42   1030.47 o   0.64075
  -4  10   8     2314.70     1788.52   1101.54 o   0.64902
  -3  10   8     5719.89     7201.45   1196.29 o   0.63665
  -2  10   8     1529.31     2203.07    994.94 o   0.62775
  -1  10   8     1753.02     2060.94   1006.78 o   0.62248
   0  10   8       67.93        0.00    852.80 o   0.62091
   1  10   8      662.40     1539.78    935.71 o   0.62309
   2  10   8       21.68      793.58    888.34 o   0.62897
   3  10   8     4870.40     5306.33   1054.16 o   0.63845
  -3 -10   9     3920.31     5472.15   1172.60 o   0.64984
  -2 -10   9     1126.57     1089.69    971.25 o   0.64117
  -1 -10   9     5937.54     7260.67   1160.76 o   0.63604
   0 -10   9    10126.79     9996.75   1255.52 o   0.63455
   1 -10   9     1257.96       94.76    900.18 o   0.63671
   2 -10   9     4623.00     5424.78   1219.98 o   0.64251
  -5  -9   9     1320.50     2025.41    994.94 o   0.63060
  -4  -9   9      513.11        0.00    539.77 o   0.61412
  -3  -9   9      685.29      380.69    621.90 o   0.60107
  -2  -9   9     4274.56     4479.24    623.89 o   0.59168
  -1  -9   9     1980.49     2455.48    549.68 o   0.58612
   0  -9   9     6441.66     6979.88    554.82 o   0.58450
   1  -9   9     9450.20     8486.47    527.94 o   0.58685
   2  -9   9    25295.03    24978.50    903.57 o   0.59313
   3  -9   9     2694.43     3093.41    497.02 o   0.60321
   4  -9   9     8050.51     7037.95    891.94 o   0.61691
   5  -9   9     3320.06     3174.08    770.90 o   0.63399
  -7  -8   9     6242.22     7343.58   1279.20 o   0.63090
  -6  -8   9      728.53     1387.72    649.26 o   0.60682
  -5  -8   9      116.46       83.68    476.69 o   0.58572
  -4  -8   9     5728.20     5382.70    536.71 o   0.56794
  -3  -8   9     7976.95     7519.06    560.78 o   0.55381
  -2  -8   9      875.73      580.40    401.71 o   0.54360
  -1  -8   9     3051.79     2386.28    428.93 o   0.53754
   0  -8   9    16562.60    17171.20    633.88 o   0.53578
   1  -8   9    11625.53    11356.65    541.87 o   0.53834
   2  -8   9     6364.52     6117.05    401.21 o   0.54518
   3  -8   9    24312.61    23620.31    762.62 o   0.55613
   4  -8   9    15485.81    14585.39    625.59 o   0.57096
   5  -8   9    16120.97    15770.43    654.55 o   0.58937
   6  -8   9     4160.00     5473.95    553.86 o   0.61105
   7  -8   9     2049.07     3397.95    756.92 o   0.63565
  -8  -7   9      270.75      863.93    682.24 o   0.61995
  -7  -7   9     7582.11     9840.33    690.99 o   0.59150
  -6  -7   9     5022.48     4808.98    509.79 o   0.56574
  -5  -7   9     3125.25     3264.95    458.74 o   0.54305
  -4  -7   9     1070.92     1029.69    388.54 o   0.52383
  -3  -7   9     7182.63     5310.04    485.09 o   0.50847
  -2  -7   9      959.76     1178.83    333.37 o   0.49733
  -1  -7   9     4822.76     5343.88    417.32 o   0.49070
   0  -7   9    25056.15    23819.95    651.51 o   0.48877
   1  -7   9    34632.43    32386.14    758.31 o   0.49158
   2  -7   9      860.95      583.52    264.14 o   0.49906
   3  -7   9      718.47      645.55    298.79 o   0.51100
   4  -7   9     2441.51     1894.61    366.82 o   0.52710
   5  -7   9       38.76      137.69    337.26 o   0.54699
   6  -7   9     3295.27     2287.18    396.00 o   0.57028
   7  -7   9     2148.58     2653.31    545.32 o   0.59656
   8  -7   9      790.38      224.97    498.66 o   0.62547
  -9  -6   9     4567.76     5857.91    795.52 o   0.61783
  -8  -6   9     9758.88     9171.32    853.79 o   0.58532
  -7  -6   9     2578.04     2000.55    419.01 o   0.55510
  -6  -6   9      587.60      724.40    379.15 o   0.52756
  -5  -6   9      844.01      992.99    360.06 o   0.50315
  -4  -6   9     1211.14     1325.07    367.43 o   0.48234
  -3  -6   9    19341.47    19498.42    721.47 o   0.46562
  -2  -6   9     4360.21     4775.35    423.93 o   0.45343
  -1  -6   9     7230.89     8274.21    495.38 o   0.44615
   0  -6   9     8041.24     9289.82    501.37 o   0.44402
   1  -6   9    12600.93    11983.93    495.51 o   0.44711
   2  -6   9     9156.04     9091.77    410.36 o   0.45532
   3  -6   9    12261.45    12526.91    448.00 o   0.46838
   4  -6   9     4984.22     4751.95    311.77 o   0.48589
   5  -6   9      860.10     1036.66    327.10 o   0.50740
   6  -6   9      322.49     1244.51    333.46 o   0.53242
   7  -6   9        4.74        0.00    432.92 o   0.56049
   8  -6   9      311.92      597.40    500.38 o   0.59116
   9  -6   9      141.04        0.00    638.70 o   0.62406
 -10  -5   9     8171.99     9274.24   1397.65 o   0.62463
  -9  -5   9     9653.08    11558.49    915.26 o   0.58855
  -8  -5   9     6544.37     6560.15    615.25 o   0.55433
  -7  -5   9     2938.33     2357.12    399.91 o   0.52232
  -6  -5   9     4444.59     3820.64    422.87 o   0.49295
  -5  -5   9    11515.97    11142.37    552.55 o   0.46674
  -4  -5   9     7852.22     6475.73    439.59 o   0.44422
  -3  -5   9    14223.85    13431.34    572.47 o   0.42600
  -2  -5   9      115.89      257.99    294.50 o   0.41265
  -1  -5   9    26916.20    23008.19    719.83 o   0.40463
   0  -5   9    13902.63    13181.39    542.69 o   0.40228
   1  -5   9    40739.10    38804.93    841.52 o   0.40569
   2  -5   9    18791.31    19376.25    584.35 o   0.41472
   3  -5   9    24358.27    23605.29    656.46 o   0.42902
   4  -5   9     6984.68     6838.77    384.97 o   0.44807
   5  -5   9     3973.10     3481.73    338.76 o   0.47131
   6  -5   9     9969.62     9629.37    460.34 o   0.49815
   7  -5   9     2754.52     2371.16    342.82 o   0.52804
   8  -5   9    10568.15     9608.65    664.36 o   0.56049
   9  -5   9     3560.85     2847.69    699.80 o   0.59508
  10  -5   9     4099.80     3813.93    795.66 o   0.63147
 -11  -4   9     1991.71     2771.61   1125.23 o   0.64007
 -10  -4   9     5599.64     5851.18   1137.07 o   0.60106
  -9  -4   9      568.60       52.81    433.17 o   0.56347
  -8  -4   9     5851.55     5743.78    567.02 o   0.52762
  -7  -4   9     9170.58     9597.83    637.17 o   0.49388
  -6  -4   9     7834.78     7621.20    473.34 o   0.46271
  -5  -4   9    24995.13    22060.80    707.35 o   0.43468
  -4  -4   9     1666.69     1314.20    317.35 o   0.41041
  -3  -4   9     9295.60     8681.94    458.50 o   0.39062
  -2  -4   9    32664.69    31619.37    823.62 o   0.37600
  -1  -4   9     6221.30     6279.76    443.55 o   0.36719
   0  -4   9    45567.93    43294.19   1141.49 o   0.36460
   1  -4   9     3062.77     2956.83    357.48 o   0.36836
   2  -4   9    63969.42    60137.31   1103.25 o   0.37828
   3  -4   9     3314.78     3477.34    301.19 o   0.39390
   4  -4   9     7427.93     7944.92    379.50 o   0.41457
   5  -4   9    23274.58    22226.67    598.52 o   0.43959
   6  -4   9    17044.95    16058.31    604.75 o   0.46825
   7  -4   9    18269.83    15698.97    627.72 o   0.49993
   8  -4   9     9510.03     8721.37    598.91 o   0.53409
   9  -4   9     7109.90     8013.85    853.79 o   0.57029
  10  -4   9     1411.41      349.28    686.16 o   0.60816
  11  -4   9     6141.38     6133.68    841.69 o   0.64741
 -11  -3   9     3033.50     3340.15   1101.54 o   0.62227
 -10  -3   9     1057.81     2629.48    923.87 o   0.58206
  -9  -3   9      565.06      348.93    422.73 o   0.54316
  -8  -3   9    53397.73    49811.89   1685.74 o   0.50587
  -7  -3   9     1407.49     1457.82    432.02 o   0.47057
  -6  -3   9    20333.81    21914.45    835.75 o   0.43775
  -5  -3   9    14936.41    12930.82    526.36 o   0.40800
  -4  -3   9     3629.03     4582.26    357.80 o   0.38205
  -3  -3   9      277.59     2818.99    556.69 o   0.36070
  -2  -3   9    12050.38    11285.08    400.78 o   0.34482
  -1  -3   9     2579.41     1845.33    327.80 o   0.33519
   0  -3   9    15202.08    16114.44    625.82 o   0.33235
   1  -3   9     5368.30     5283.47    393.85 o   0.33647
   2  -3   9    29166.54    27485.36    704.60 o   0.34730
   3  -3   9     8014.99     9847.22    387.23 o   0.36425
   4  -3   9    23664.72    22124.56    616.85 o   0.38652
   5  -3   9     7932.79     7687.65    349.70 o   0.41323
   6  -3   9    10575.94     9783.19    384.42 o   0.44360
   7  -3   9     5853.18     4889.70    398.73 o   0.47692
   8  -3   9     2825.19     2964.24    362.29 o   0.51261
   9  -3   9    16902.85    16957.93   1025.34 o   0.55023
  10  -3   9     8431.42     9579.77    928.64 o   0.58939
  11  -3   9      699.00     1138.27    654.23 o   0.62981
 -11  -2   9      346.68      355.33    900.18 o   0.60923
 -10  -2   9     4202.28     2176.30    608.88 o   0.56810
  -9  -2   9     6095.87     4883.15    511.75 o   0.52817
  -8  -2   9    14649.89    15050.77    698.97 o   0.48974
  -7  -2   9     8356.90     9630.90    592.83 o   0.45319
  -6  -2   9    17578.84    17258.95    558.22 o   0.41901
  -5  -2   9     3620.39     3532.02    298.70 o   0.38783
  -4  -2   9     2782.64     3180.26    293.28 o   0.36042
  -3  -2   9    44937.27    43653.95   1203.72 o   0.33771
  -2  -2   9    42536.63    41746.71    848.06 o   0.32070
  -1  -2   9    14936.29    14276.74    578.37 o   0.31032
   0  -2   9     1663.14     1579.75    287.94 o   0.30725
   1  -2   9    14116.55    13464.53    478.62 o   0.31170
   2  -2   9    20925.66    20963.88    591.04 o   0.32337
   3  -2   9     2552.70     2284.84    264.45 o   0.34151
   4  -2   9    17491.03    16626.97    475.43 o   0.36516
   5  -2   9    12788.67    12624.78    415.90 o   0.39333
   6  -2   9    18970.41    19549.79    505.24 o   0.42512
   7  -2   9     2359.56     1398.59    373.97 o   0.45978
   8  -2   9      765.75     1147.63    405.93 o   0.49671
   9  -2   9     2387.38     2126.95    630.30 o   0.53544
  10  -2   9     4394.42     4986.53    720.28 o   0.57561
  11  -2   9     5104.83     5713.87    833.02 o   0.61693
 -12  -1   9     1170.82     1385.81    923.87 o   0.64390
 -11  -1   9      222.75     2155.70    900.18 o   0.60127
 -10  -1   9     2126.50     1946.54    598.67 o   0.55956
  -9  -1   9       36.45       41.82    495.75 o   0.51897
  -8  -1   9     7901.16     7567.04    525.70 o   0.47981
  -7  -1   9    25630.74    24816.79    696.34 o   0.44244
  -6  -1   9    12168.07    11840.81    486.06 o   0.40736
  -5  -1   9    10362.71    10434.90    503.01 o   0.37521
  -4  -1   9    10646.93    10979.28    473.56 o   0.34680
  -3  -1   9    54635.83    51207.39   1372.74 o   0.32314
  -2  -1   9    21196.35    20154.18    635.43 o   0.30531
  -1  -1   9    28663.91    32977.95   1073.27 o   0.29439
   0  -1   9    17131.10    16265.50    716.05 o   0.29115
   1  -1   9   113549.38   118317.12   2875.38 o   0.29585
   2  -1   9    16878.90    16745.78    516.45 o   0.30811
   3  -1   9     8321.94     9709.55    393.05 o   0.32710
   4  -1   9     5959.87     5564.63    310.15 o   0.35172
   5  -1   9    18607.85    17947.38    597.70 o   0.38088
   6  -1   9     6431.60     5644.85    320.13 o   0.41363
   7  -1   9    39259.00    39319.66   1098.90 o   0.44918
   8  -1   9    10874.42     9927.98    592.69 o   0.48692
   9  -1   9     4681.30     4420.78    647.50 o   0.52637
  10  -1   9      163.11      120.02    554.65 o   0.56718
  11  -1   9       64.06      702.92    648.51 o   0.60908
 -11   0   9     5428.89     6611.51    694.55 o   0.59860
 -10   0   9     1166.56     1439.46    427.70 o   0.55668
  -9   0   9      865.62     1713.67    406.60 o   0.51587
  -8   0   9     3753.74     3335.32    351.28 o   0.47645
  -7   0   9     4394.65     4303.82    361.56 o   0.43879
  -6   0   9      622.48      882.48    246.32 o   0.40340
  -5   0   9    51850.36    51694.11   1061.13 o   0.37090
  -4   0   9      824.52      761.82    248.35 o   0.34214
  -3   0   9     2713.85     4927.31    698.82 o   0.31813
  -2   0   9      327.68      127.21    221.81 o   0.30001
  -1   0   9    90873.59   102659.20   1797.02 o   0.28889
   0   0   9     1019.34     1189.27    231.36 o   0.28558
   1   0   9     3023.93     2680.58    237.62 o   0.29037
   2   0   9     3665.38     3944.65    289.47 o   0.30286
   3   0   9    23809.49    24833.58    627.96 o   0.32215
   4   0   9    18771.65    18211.81    529.58 o   0.34713
   5   0   9    59615.81    57901.02   1529.55 o   0.37665
   6   0   9     2393.04     2455.79    271.67 o   0.40973
   7   0   9    61180.52    57198.74   1736.05 o   0.44559
   8   0   9      751.32     1656.12    475.24 o   0.48361
   9   0   9     1399.78     1919.45    548.73 o   0.52331
  10   0   9     2277.32     2866.37    935.71 o   0.56434
  11   0   9      387.80        0.00    817.27 o   0.60643
  12   0   9      585.38     1764.83   1172.60 o   0.64938
 -12   1   9     1166.60      450.09    805.43 o   0.64390
 -11   1   9      221.56     1302.89    769.89 o   0.60127
 -10   1   9     2128.08     2777.56    466.77 o   0.55956
  -9   1   9       36.66       68.63    376.32 o   0.51897
  -8   1   9     7904.40     7058.04    420.84 o   0.47981
  -7   1   9    25643.43    25093.73    707.69 o   0.44244
  -6   1   9    12176.32    11477.73    536.08 o   0.40736
  -5   1   9    10366.71    10331.16    434.34 o   0.37521
  -4   1   9    10642.23     9855.68    416.04 o   0.34680
  -3   1   9    54643.30    51135.73   1032.34 o   0.32314
  -2   1   9    21201.00    20575.16    577.21 o   0.30531
  -1   1   9    28672.38    30940.09    845.61 o   0.29439
   0   1   9    17124.05    16016.01    496.07 o   0.29115
   1   1   9   113498.46   118280.63   2016.25 o   0.29585
   2   1   9    16868.76    17731.72    467.40 o   0.30811
   3   1   9     8327.59     8906.93    334.32 o   0.32710
   4   1   9     5957.90     5127.68    320.70 o   0.35172
   5   1   9    18612.68    17377.81    623.76 o   0.38088
   6   1   9     6428.52     5999.32    376.22 o   0.41363
   7   1   9    39263.40    36117.07   1319.41 o   0.44918
   8   1   9    10873.76    12044.77    774.00 o   0.48692
   9   1   9     4683.90     5939.95    653.89 o   0.52637
  10   1   9      162.55     1196.29    947.56 o   0.56718
  11   1   9       63.68       94.76    935.71 o   0.60908
 -11   2   9      344.93        0.00    781.74 o   0.60923
 -10   2   9     4198.02     3577.04    615.54 o   0.56810
  -9   2   9     6091.12     5088.17    515.99 o   0.52817
  -8   2   9    14654.73    12974.56    640.76 o   0.48974
  -7   2   9     8353.65     9657.01    518.90 o   0.45319
  -6   2   9    17579.46    17720.33    678.37 o   0.41901
  -5   2   9     3618.04     3139.15    329.56 o   0.38783
  -4   2   9     2786.76     2965.23    299.68 o   0.36042
  -3   2   9    44956.99    43496.81    938.95 o   0.33771
  -2   2   9    42555.44    40240.30    884.88 o   0.32070
  -1   2   9    14929.09    14317.92    432.83 o   0.31032
   0   2   9     1667.26     1588.83    247.38 o   0.30725
   1   2   9    14123.12    13129.54    463.06 o   0.31170
   2   2   9    20944.21    19829.77    567.49 o   0.32337
   3   2   9     2555.82     2703.88    275.91 o   0.34151
   4   2   9    17477.88    17602.89    522.08 o   0.36516
   5   2   9    12806.34    13019.43    449.95 o   0.39333
   6   2   9    18960.16    18213.73    667.64 o   0.42512
   7   2   9     2353.53     1472.45    305.54 o   0.45978
   8   2   9      764.93      815.77    517.40 o   0.49671
   9   2   9     2388.67     1416.44    564.92 o   0.53544
  10   2   9     4393.39     4433.43    700.01 o   0.57561
  11   2   9     5107.73     8066.10   1326.58 o   0.61693
 -11   3   9     3028.93     3588.88    900.18 o   0.62227
 -10   3   9     1058.50      829.44    529.41 o   0.58206
  -9   3   9      566.31      802.32    520.50 o   0.54316
  -8   3   9    53401.99    51165.43   1318.52 o   0.50587
  -7   3   9     1405.69     1255.28    351.19 o   0.47057
  -6   3   9    20317.94    20908.69    761.60 o   0.43775
  -5   3   9    14941.22    13357.72    598.36 o   0.40800
  -4   3   9     3622.41     4143.13    349.98 o   0.38205
  -2   3   9    12059.56    11388.31    401.13 o   0.34482
  -1   3   9     2576.19     2310.94    250.31 o   0.33519
   0   3   9    15190.53    17309.05    528.53 o   0.33235
   1   3   9     5368.28     4679.93    359.63 o   0.33647
   2   3   9    29169.13    26123.78    785.78 o   0.34730
   3   3   9     8013.49     9793.79    492.27 o   0.36425
   4   3   9    23647.84    21585.47    729.28 o   0.38652
   5   3   9     7935.50     7025.63    435.35 o   0.41323
   6   3   9    10572.58     9563.27    503.83 o   0.44360
   7   3   9     5847.67     5040.66    437.68 o   0.47692
   8   3   9     2826.18     3510.24    628.97 o   0.51261
   9   3   9    16908.59    17704.32   1023.64 o   0.55023
  10   3   9     8435.66    10439.34    901.44 o   0.58939
  11   3   9      699.10      580.38   1077.85 o   0.62981
 -11   4   9     1990.33     2984.81    994.94 o   0.64007
 -10   4   9     5596.97     6775.05   1101.54 o   0.60106
  -9   4   9      571.07     1315.19    583.41 o   0.56347
  -8   4   9     5855.17     6139.55    682.55 o   0.52762
  -7   4   9     9162.36     9749.24    759.95 o   0.49388
  -6   4   9     7836.42     7641.47    498.25 o   0.46271
  -5   4   9    25004.70    22198.87    791.42 o   0.43468
  -4   4   9     1667.40     1940.85    367.44 o   0.41041
  -3   4   9     9293.74     9454.18    406.20 o   0.39062
  -2   4   9    32649.29    32604.92    762.69 o   0.37600
  -1   4   9     6218.60     6645.36    350.05 o   0.36719
   0   4   9    45566.49    44747.16    952.06 o   0.36460
   1   4   9     3056.66     2683.29    346.12 o   0.36836
   2   4   9    63962.45    60157.74   1666.44 o   0.37828
   3   4   9     3307.60     3847.47    446.61 o   0.39390
   4   4   9     7432.49     8234.36    563.06 o   0.41457
   5   4   9    23275.17    24135.98    938.46 o   0.43959
   6   4   9    17052.03    14094.94   1184.45 o   0.46825
   7   4   9    18271.56    16736.26   1385.81 o   0.49993
   8   4   9     9507.09     7627.56    791.17 o   0.53409
   9   4   9     7116.80     7308.05    787.28 o   0.57029
  10   4   9     1409.14     1667.36    657.42 o   0.60816
  11   4   9     6142.19     5673.51   1267.36 o   0.64741
 -10   5   9     8167.17     8954.43   1362.12 o   0.62463
  -9   5   9     9646.54     8516.19   1196.29 o   0.58855
  -8   5   9     6547.26     5874.87   1018.63 o   0.55433
  -7   5   9     2936.31     2579.88    621.90 o   0.52232
  -6   5   9     4446.45     3907.06    441.60 o   0.49295
  -5   5   9    11524.54    11837.92    606.71 o   0.46674
  -4   5   9     7860.94     7112.99    611.50 o   0.44422
  -3   5   9    14235.78    12624.13    748.71 o   0.42600
  -2   5   9      116.64      277.70    229.69 o   0.41265
  -1   5   9    26927.75    24290.53    719.71 o   0.40463
   0   5   9    13905.66    12197.32    533.35 o   0.40228
   1   5   9    40768.66    39143.73   1009.70 o   0.40569
   2   5   9    18797.64    18170.36    836.69 o   0.41472
   3   5   9    24342.34    23663.17    942.42 o   0.42902
   4   5   9     6983.76     6802.67    577.17 o   0.44807
   5   5   9     3976.21     3184.39    490.75 o   0.47131
   6   5   9     9965.20    10316.55   1101.54 o   0.49815
   7   5   9     2754.96     2333.36    864.65 o   0.52804
   8   5   9    10563.85    10411.31   1267.36 o   0.56049
   9   5   9     3558.32     1859.58    983.09 o   0.59508
  10   5   9     4099.30     3181.72    778.36 o   0.63147
  -9   6   9     4569.44     8208.23   1279.20 o   0.61783
  -8   6   9     9753.19    10423.15   1255.52 o   0.58532
  -7   6   9     2582.15     3446.75   1006.78 o   0.55510
  -6   6   9      586.87      746.20    840.96 o   0.52756
  -5   6   9      847.16     1436.01    471.91 o   0.50315
  -4   6   9     1211.04      660.37    462.06 o   0.48234
  -3   6   9    19341.44    20524.70    977.23 o   0.46562
  -2   6   9     4361.33     3729.93    573.66 o   0.45343
  -1   6   9     7226.77     6917.18    947.56 o   0.44615
   0   6   9     8042.66     9521.39    563.17 o   0.44402
   1   6   9    12593.59    12384.84    664.99 o   0.44711
   2   6   9     9163.44     8773.63    589.01 o   0.45532
   3   6   9    12264.69    13182.92   1077.85 o   0.46838
   4   6   9     4988.08     4439.89    552.58 o   0.48589
   5   6   9      860.97      130.29    627.76 o   0.50740
   6   6   9      321.19     1350.27    758.05 o   0.53242
   7   6   9        4.87        0.00    734.36 o   0.56049
   8   6   9      312.89        0.00    840.96 o   0.59116
   9   6   9      140.72      544.85    983.09 o   0.62406
  -8   7   9      270.38        0.00    888.34 o   0.61995
  -7   7   9     7585.31     7852.90   1184.45 o   0.59150
  -6   7   9     5028.80     4998.37   1042.32 o   0.56574
  -5   7   9     3130.10     3475.96    574.99 o   0.54305
  -4   7   9     1070.05      950.72    538.99 o   0.52383
  -3   7   9     7173.71     6690.74    701.14 o   0.50847
  -2   7   9      959.01     2439.96    769.89 o   0.49733
  -1   7   9     4822.47     5507.69    900.18 o   0.49070
   0   7   9    25039.46    26401.37   1563.47 o   0.48877
   1   7   9    34614.30    34112.13   1859.58 o   0.49158
   2   7   9      861.57        0.00    698.82 o   0.49906
   3   7   9      718.44      875.93    443.65 o   0.51100
   4   7   9     2439.98     2073.38    502.31 o   0.52710
   5   7   9       38.90        0.00    675.14 o   0.54699
   6   7   9     3293.77     4038.97    876.49 o   0.57028
   7   7   9     2149.57     2108.32    876.49 o   0.59656
   8   7   9      788.92     2582.10    994.94 o   0.62547
  -7   8   9     6245.69     6917.18   1291.05 o   0.63090
  -6   8   9      728.30     1279.20    912.03 o   0.60682
  -5   8   9      117.06        0.00    793.58 o   0.58572
  -4   8   9     5725.11     4298.41    661.01 o   0.56794
  -3   8   9     7979.68     7414.65   1077.85 o   0.55381
  -2   8   9      877.80      840.96    769.89 o   0.54360
  -1   8   9     3054.18     3600.72    876.49 o   0.53754
   0   8   9    16561.85    16226.95   1338.43 o   0.53578
   1   8   9    11619.56    12093.22   1172.60 o   0.53834
   2   8   9     6362.55     4725.95   1006.78 o   0.54518
   3   8   9    24324.28    21710.95   1610.85 o   0.55613
   4   8   9    15485.35    16629.66   1373.96 o   0.57096
   5   8   9    16114.96    15243.86   1314.74 o   0.58937
   6   8   9     4161.33     4939.15    994.94 o   0.61105
  -5   9   9     1321.30     1954.34   1066.00 o   0.63060
  -4   9   9      514.80      398.05    594.52 o   0.61412
  -3   9   9      684.68        0.00    758.05 o   0.60107
  -2   9   9     4266.23     5922.24   1125.23 o   0.59168
  -1   9   9     1981.45     2511.03    959.40 o   0.58612
   0   9   9     6443.62     5519.53   1054.16 o   0.58450
   1   9   9     9451.29     8528.03   1184.45 o   0.58685
   2   9   9    25300.06    25714.39   1764.83 o   0.59313
   3   9   9     2693.98     2274.14    947.56 o   0.60321
   4   9   9     8051.97     8989.97   1208.14 o   0.61691
   5   9   9     3321.71     2688.70    959.40 o   0.63399
  -3  10   9     3917.10     1859.58    983.09 o   0.64984
  -2  10   9     1125.24      568.54    971.25 o   0.64117
  -1  10   9     5937.54     5969.62   1148.92 o   0.63604
   0  10   9    10134.39     8279.30   1279.20 o   0.63455
   1  10   9     1259.04       82.91    900.18 o   0.63671
   2  10   9     4625.08     3257.23   1077.85 o   0.64251
  -5  -9  10     1105.12     1137.07    983.09 o   0.64540
  -4  -9  10     1242.38        0.00    864.65 o   0.62935
  -3  -9  10     1790.38     1527.12    736.46 o   0.61667
  -2  -9  10      697.16     1790.91    692.73 o   0.60756
  -1  -9  10      713.37      677.20    627.32 o   0.60218
   0  -9  10     4960.80     5978.48    794.47 o   0.60064
   1  -9  10     2093.91     2512.91    479.69 o   0.60297
   2  -9  10    10605.66    10488.39    770.68 o   0.60912
   3  -9  10     4565.21     3860.40    617.90 o   0.61898
   4  -9  10     6698.78     7795.73    715.34 o   0.63238
   5  -9  10    11015.91    13384.27   1622.69 o   0.64909
  -7  -8  10      134.32        0.00    935.71 o   0.64563
  -6  -8  10     4177.86     3442.19    739.78 o   0.62215
  -5  -8  10      297.18      665.84    543.26 o   0.60163
  -4  -8  10      384.03      351.75    420.03 o   0.58438
  -3  -8  10     5222.17     4298.89    512.16 o   0.57070
  -2  -8  10     2569.15     2234.55    455.67 o   0.56084
  -1  -8  10    16163.33    17042.78    748.61 o   0.55501
   0  -8  10     5575.18     4265.03    481.74 o   0.55334
   1  -8  10     3341.17     3268.47    373.77 o   0.55587
   2  -8  10    16248.21    14863.06    557.07 o   0.56254
   3  -8  10     1479.29     1268.91    389.67 o   0.57320
   4  -8  10    26019.35    27340.47    835.03 o   0.58764
   5  -8  10     7172.52     6315.32    515.55 o   0.60558
   6  -8  10      711.32      811.14    665.48 o   0.62673
  -8  -7  10    13070.79    15066.19   1705.61 o   0.63489
  -7  -7  10     2137.09     2904.73    488.31 o   0.60718
  -6  -7  10     2665.95     2028.94    462.77 o   0.58216
  -5  -7  10      648.34      971.53    418.77 o   0.56017
  -4  -7  10     9878.88     8540.93    566.30 o   0.54161
  -3  -7  10     2227.81     1424.51    429.21 o   0.52681
  -2  -7  10     2662.95     2366.87    434.89 o   0.51612
  -1  -7  10      278.74      131.01    316.58 o   0.50978
   0  -7  10     6890.73     6143.10    443.10 o   0.50796
   1  -7  10      272.12      288.83    291.12 o   0.51071
   2  -7  10     2573.54     2514.61    315.90 o   0.51796
   3  -7  10       30.18      132.65    267.89 o   0.52952
   4  -7  10     4668.97     5382.23    408.25 o   0.54512
   5  -7  10     1289.52     1036.12    367.18 o   0.56442
   6  -7  10     7500.37     8293.85    506.00 o   0.58705
   7  -7  10     3647.69     4865.23    633.69 o   0.61266
   8  -7  10     2081.94     3177.56    591.57 o   0.64088
  -9  -6  10     3443.59     1761.57    726.35 o   0.63279
  -8  -6  10     1139.81     1408.85    538.66 o   0.60112
  -7  -6  10     1631.93     1913.91    431.49 o   0.57178
  -6  -6  10       67.75      737.67    397.85 o   0.54513
  -5  -6  10     3431.88     2978.65    496.52 o   0.52159
  -4  -6  10    19995.41    18611.84    844.44 o   0.50159
  -3  -6  10      173.01      408.04    339.21 o   0.48558
  -2  -6  10     2430.49     1624.32    365.88 o   0.47395
  -1  -6  10     9402.28     9560.69    534.29 o   0.46705
   0  -6  10     3605.72     2797.88    392.49 o   0.46506
   1  -6  10      373.80      431.95    326.40 o   0.46807
   2  -6  10     5329.52     5492.22    366.28 o   0.47596
   3  -6  10     8097.65     7925.37    400.37 o   0.48852
   4  -6  10     1154.36      453.99    307.73 o   0.50538
   5  -6  10     4897.36     4632.68    365.35 o   0.52614
   6  -6  10     7719.61     6914.18    453.68 o   0.55036
   7  -6  10     4327.54     4407.97    571.22 o   0.57759
   8  -6  10     1662.85     1832.00    515.62 o   0.60744
   9  -6  10     7157.71     8091.80    949.91 o   0.63954
 -10  -5  10      409.13      971.25   1089.69 o   0.63939
  -9  -5  10     7236.97     7023.03    680.02 o   0.60423
  -8  -5  10     1444.45     1567.98    501.00 o   0.57099
  -7  -5  10    11944.89    11700.98    707.55 o   0.54001
  -6  -5  10     4937.90     3720.62    510.40 o   0.51171
  -5  -5  10      715.14      413.05    345.45 o   0.48655
  -4  -5  10    17526.27    15359.49    634.89 o   0.46505
  -3  -5  10     8019.94     7247.83    477.17 o   0.44774
  -2  -5  10    28394.08    24397.19    881.68 o   0.43510
  -1  -5  10     5948.98     4842.56    412.28 o   0.42756
   0  -5  10    49057.46    47220.47   1097.44 o   0.42540
   1  -5  10   120596.75   114950.69   2432.17 o   0.42868
   2  -5  10     7405.19     6994.65    402.67 o   0.43729
   3  -5  10    32636.63    32062.99    773.91 o   0.45092
   4  -5  10     1503.47     1208.34    298.65 o   0.46914
   5  -5  10     5969.52     6215.11    389.01 o   0.49143
   6  -5  10     1204.12     1323.52    392.30 o   0.51727
   7  -5  10      455.93      767.18    363.63 o   0.54616
   8  -5  10     4453.23     4328.52    556.90 o   0.57763
   9  -5  10     7838.39     8835.13    899.62 o   0.61130
  10  -5  10     1045.33     1950.99    723.56 o   0.64681
 -10  -4  10    11240.69    13218.45   1456.87 o   0.61638
  -9  -4  10     4539.17     4364.54    732.52 o   0.57983
  -8  -4  10      441.09      414.90    552.01 o   0.54510
  -7  -4  10     5869.65     5392.81    566.08 o   0.51256
  -6  -4  10     1966.37     1378.81    354.80 o   0.48265
  -5  -4  10    21150.48    19995.85    695.15 o   0.45589
  -4  -4  10     4592.84     4035.30    403.90 o   0.43287
  -3  -4  10     9859.29     8703.29    477.32 o   0.41421
  -2  -4  10    10026.15    10154.88    488.17 o   0.40052
  -1  -4  10      707.98     1198.01    348.22 o   0.39232
   0  -4  10     3038.54     3221.70    385.07 o   0.38995
   1  -4  10   156305.50   148237.44   2983.30 o   0.39353
   2  -4  10    21588.28    20563.94    644.22 o   0.40289
   3  -4  10    55591.38    53032.65   1039.04 o   0.41765
   4  -4  10     6058.97     5480.66    359.54 o   0.43726
   5  -4  10     5051.14     5263.30    353.79 o   0.46109
   6  -4  10     2603.26     2269.63    367.51 o   0.48854
   7  -4  10     7845.78     5886.43    459.42 o   0.51903
   8  -4  10     8482.10     7806.18    608.08 o   0.55205
   9  -4  10     2526.69     3791.78    756.27 o   0.58719
  10  -4  10     5013.89     5576.12    845.78 o   0.62407
 -11  -3  10      826.18      379.02    959.40 o   0.63704
 -10  -3  10     3108.90     2665.01   1042.32 o   0.59787
  -9  -3  10     8169.67     7134.67    748.44 o   0.56011
  -8  -3  10     4683.96     4675.03    547.16 o   0.52407
  -7  -3  10     7557.03     8351.71    608.09 o   0.49014
  -6  -3  10     3094.84     2337.01    454.78 o   0.45877
  -5  -3  10    14042.71    13125.65    651.25 o   0.43053
  -4  -3  10     1983.36     1697.66    314.59 o   0.40608
  -3  -3  10     3909.05     4296.70    275.50 o   0.38613
  -2  -3  10     6867.73     6123.55    320.14 o   0.37140
  -1  -3  10    32735.09    30893.82    900.82 o   0.36254
   0  -3  10    22850.28    21847.86    740.74 o   0.35998
   1  -3  10    17657.13    16376.34    646.61 o   0.36386
   2  -3  10    10101.04     9633.96    435.43 o   0.37396
   3  -3  10    20623.47    20568.46    635.54 o   0.38981
   4  -3  10      328.43      455.41    239.91 o   0.41075
   5  -3  10    37416.89    33207.85    741.64 o   0.43604
   6  -3  10     5976.47     5487.93    331.46 o   0.46497
   7  -3  10      205.78      362.82    318.85 o   0.49691
   8  -3  10     6433.38     7436.97    574.89 o   0.53131
   9  -3  10     1962.56     2424.97    655.50 o   0.56772
  10  -3  10     3040.41     3630.90    765.48 o   0.60579
  11  -3  10     1197.21     1186.47    727.35 o   0.64523
 -11  -2  10     3694.27     3032.19   1113.38 o   0.62431
 -10  -2  10     3041.89     1563.47    923.87 o   0.58429
  -9  -2  10     8648.63     9764.94    635.21 o   0.54559
  -8  -2  10     2392.15     2431.02    448.81 o   0.50853
  -7  -2  10     1696.00     1848.51    434.34 o   0.47348
  -6  -2  10    11920.47    12564.00    641.25 o   0.44093
  -5  -2  10    24466.57    24647.77    667.44 o   0.41147
  -4  -2  10    16940.31    16543.61    597.13 o   0.38580
  -3  -2  10    35560.02    34063.76    897.74 o   0.36474
  -2  -2  10     3770.73     5182.68    356.18 o   0.34912
  -1  -2  10     5533.66     5564.09    398.17 o   0.33968
   0  -2  10     2545.91     2892.57    339.32 o   0.33695
   1  -2  10    19328.69    17608.05    572.16 o   0.34108
   2  -2  10     4663.31     4356.01    324.33 o   0.35184
   3  -2  10     5314.24     4905.26    338.83 o   0.36865
   4  -2  10    18600.49    17667.90    554.40 o   0.39072
   5  -2  10     7780.89     7115.01    430.51 o   0.41722
   6  -2  10    21492.39    20252.27    607.72 o   0.44737
   7  -2  10    15272.57    15108.00    854.88 o   0.48048
   8  -2  10    11685.75    12538.84    670.81 o   0.51598
   9  -2  10    10744.37    12672.20    935.23 o   0.55340
  10  -2  10    12842.96    12702.66    962.76 o   0.59240
  11  -2  10     6929.82     6858.03    887.53 o   0.63266
 -11  -1  10      438.91     1113.38    900.18 o   0.61655
 -10  -1  10     4149.11     5022.06   1030.47 o   0.57598
  -9  -1  10     1121.55      342.51    531.78 o   0.53669
  -8  -1  10     2080.11     1773.90    411.07 o   0.49897
  -7  -1  10    13902.73    13133.38    650.51 o   0.46319
  -6  -1  10     5156.38     5707.57    380.50 o   0.42987
  -5  -1  10     7481.41     7182.08    438.70 o   0.39959
  -4  -1  10    52005.29    49685.98   1142.40 o   0.37311
  -3  -1  10     3378.57     3305.65    333.24 o   0.35129
  -2  -1  10    54916.63    48639.61   1138.38 o   0.33504
  -1  -1  10    19353.68    17676.91    803.90 o   0.32519
   0  -1  10     8936.93     8685.19    537.83 o   0.32234
   1  -1  10    17730.88    18593.30    652.40 o   0.32665
   2  -1  10    19590.63    19690.82    665.38 o   0.33787
   3  -1  10    17516.97    16551.82    617.92 o   0.35534
   4  -1  10     8724.13     8338.26    449.84 o   0.37819
   5  -1  10     3450.59     3024.32    339.20 o   0.40552
   6  -1  10    74586.54    70554.34   1561.06 o   0.43647
   7  -1  10     9778.99     9450.15    705.53 o   0.47035
   8  -1  10    45970.98    44316.26   1508.84 o   0.50656
   9  -1  10     1599.42     2428.12    900.18 o   0.54463
  10  -1  10     1091.34     2262.30    935.71 o   0.58421
  11  -1  10      186.89        0.00    947.56 o   0.62500
 -11   0  10      278.80      438.25    829.11 o   0.61394
 -10   0  10     2852.17     3482.28    983.09 o   0.57319
  -9   0  10     3147.03     3343.08    461.17 o   0.53369
  -8   0  10      946.50      709.81    316.79 o   0.49574
  -7   0  10    13409.88    11977.77    509.30 o   0.45972
  -6   0  10   149065.03   142401.97   2817.51 o   0.42611
  -5   0  10      187.32      715.82    302.65 o   0.39555
  -4   0  10     1888.26     1621.38    268.10 o   0.36878
  -3   0  10      813.01     1287.80    268.30 o   0.34669
  -2   0  10    19975.54    21422.14    598.34 o   0.33021
  -1   0  10       25.02       98.73    261.34 o   0.32022
   0   0  10    25144.59    25631.41    671.76 o   0.31732
   1   0  10    16792.13    15455.08    510.60 o   0.32170
   2   0  10     6455.19     6947.25    414.60 o   0.33309
   3   0  10      487.68      767.53    269.14 o   0.35079
   4   0  10     8264.58     7780.65    437.90 o   0.37392
   5   0  10      327.72      212.17    268.50 o   0.40154
   6   0  10    15398.54    13481.74    537.06 o   0.43278
   7   0  10       59.93      219.42    429.68 o   0.46692
   8   0  10     2424.14     1903.67    543.50 o   0.50338
   9   0  10      182.25        0.00    499.31 o   0.54168
  10   0  10      921.35      722.51    840.96 o   0.58145
  11   0  10      214.38        0.00    971.25 o   0.62243
 -11   1  10      441.44     1231.83    769.89 o   0.61655
 -10   1  10     4143.52     4271.96    622.91 o   0.57598
  -9   1  10     1122.17      887.91    409.18 o   0.53669
  -8   1  10     2085.28     1497.77    410.89 o   0.49897
  -7   1  10    13915.69    13054.66    537.72 o   0.46319
  -6   1  10     5149.72     5433.05    434.98 o   0.42987
  -5   1  10     7475.84     7455.95    453.16 o   0.39959
  -4   1  10    51997.92    46460.69   1015.11 o   0.37311
  -3   1  10     3379.71     2560.36    292.08 o   0.35129
  -2   1  10    54924.66    50507.33   1181.96 o   0.33504
  -1   1  10    19351.53    18625.37    646.61 o   0.32519
   0   1  10     8931.50     8321.54    380.27 o   0.32234
   1   1  10    17727.23    20000.25    576.39 o   0.32665
   2   1  10    19579.43    19849.11    567.14 o   0.33787
   3   1  10    17527.10    18614.58    545.96 o   0.35534
   4   1  10     8719.46     8859.01    472.25 o   0.37819
   5   1  10     3452.02     3639.24    364.16 o   0.40552
   6   1  10    74576.30    71707.81   1578.95 o   0.43647
   7   1  10     9776.67     9657.64    719.97 o   0.47035
   8   1  10    45963.26    41944.95   1527.72 o   0.50656
   9   1  10     1601.66     1648.25    586.24 o   0.54463
  10   1  10     1091.90     2653.17   1042.32 o   0.58421
  11   1  10      186.43        0.00    864.65 o   0.62500
 -11   2  10     3696.60     2546.57    888.34 o   0.62431
 -10   2  10     3046.38     2274.14    817.27 o   0.58429
  -9   2  10     8640.05     7867.32    589.71 o   0.54559
  -8   2  10     2387.56     2658.42    435.73 o   0.50853
  -7   2  10     1700.44     2406.68    397.98 o   0.47348
  -6   2  10    11923.15    11682.10    581.68 o   0.44093
  -5   2  10    24455.96    23519.20    787.34 o   0.41147
  -4   2  10    16941.66    16348.04    655.85 o   0.38580
  -3   2  10    35559.97    37707.20    857.14 o   0.36474
  -2   2  10     3771.78     4249.24    333.24 o   0.34912
  -1   2  10     5540.40     5399.83    299.74 o   0.33968
   0   2  10     2545.16     3383.28    300.86 o   0.33695
   1   2  10    19347.40    18630.45    562.96 o   0.34108
   2   2  10     4660.57     3972.68    315.43 o   0.35184
   3   2  10     5324.03     5383.42    349.49 o   0.36865
   4   2  10    18579.41    16289.55    537.09 o   0.39072
   5   2  10     7770.89     7388.43    374.63 o   0.41722
   6   2  10    21486.87    20041.19    715.91 o   0.44737
   7   2  10    15279.24    14051.56    875.19 o   0.48048
   8   2  10    11697.90    11433.14    827.40 o   0.51598
   9   2  10    10741.97    12056.51    876.42 o   0.55340
  10   2  10    12848.26    12489.69    901.81 o   0.59240
  11   2  10     6932.13     9392.68   1397.65 o   0.63266
 -11   3  10      826.05      864.65    817.27 o   0.63704
 -10   3  10     3109.85     3588.88    935.71 o   0.59787
  -9   3  10     8171.73     5874.87   1006.78 o   0.56011
  -8   3  10     4679.33     4982.50    511.08 o   0.52407
  -7   3  10     7549.55     7984.82    520.43 o   0.49014
  -6   3  10     3094.36     3042.87    404.26 o   0.45877
  -5   3  10    14029.36    12921.36    618.13 o   0.43053
  -4   3  10     1982.59     2582.19    378.45 o   0.40608
  -3   3  10     3907.14     4168.05    390.88 o   0.38613
  -2   3  10     6866.24     6009.49    322.55 o   0.37140
  -1   3  10    32750.40    30846.12    684.12 o   0.36254
   0   3  10    22849.84    21787.37    552.50 o   0.35998
   1   3  10    17653.13    16136.49    543.48 o   0.36386
   2   3  10    10099.58     9305.70    420.04 o   0.37396
   3   3  10    20620.43    20046.62    618.51 o   0.38981
   4   3  10      327.86      285.96    250.95 o   0.41075
   5   3  10    37402.85    33182.11    808.18 o   0.43604
   6   3  10     5977.56     6057.92    464.73 o   0.46497
   7   3  10      205.48      137.74    495.02 o   0.49691
   8   3  10     6437.67     6326.85    707.68 o   0.53131
   9   3  10     1960.92     1525.87    610.43 o   0.56772
  10   3  10     3043.13     2236.98    677.33 o   0.60579
  11   3  10     1198.73     1042.32   1125.23 o   0.64523
 -10   4  10    11238.08    14592.41   1480.56 o   0.61638
  -9   4  10     4534.34     4133.73   1018.63 o   0.57983
  -8   4  10      443.02      675.14    805.43 o   0.54510
  -7   4  10     5870.89     5536.65    690.93 o   0.51256
  -6   4  10     1962.86     1894.44    389.12 o   0.48265
  -5   4  10    21157.79    20505.06    778.29 o   0.45589
  -4   4  10     4597.40     3384.13    421.06 o   0.43287
  -3   4  10     9865.11     9588.83    432.33 o   0.41421
  -2   4  10    10030.89    10444.02    441.11 o   0.40052
  -1   4  10      709.22      921.91    270.74 o   0.39232
   0   4  10     3031.80     2955.71    309.80 o   0.38995
   1   4  10   156306.28   148935.73   2959.60 o   0.39353
   2   4  10    21582.21    20276.50    724.29 o   0.40289
   3   4  10    55579.18    53634.50   1314.70 o   0.41765
   4   4  10     6055.38     6298.86    456.97 o   0.43726
   5   4  10     5047.66     5241.82    442.55 o   0.46109
   6   4  10     2598.12     1335.16    523.41 o   0.48854
   7   4  10     7854.45     6395.15    698.16 o   0.51903
   8   4  10     8478.32     7843.79    806.62 o   0.55205
   9   4  10     2523.48     1816.84    659.19 o   0.58719
  10   4  10     5016.38     5318.25    821.12 o   0.62407
 -10   5  10      409.35      876.49    994.94 o   0.63939
  -9   5  10     7232.49     8255.61   1172.60 o   0.60423
  -8   5  10     1441.55     1741.14    864.65 o   0.57099
  -7   5  10    11941.88    14083.10   1338.43 o   0.54001
  -6   5  10     4928.88     4537.52    484.50 o   0.51171
  -5   5  10      715.68      709.76    350.28 o   0.48655
  -4   5  10    17542.28    16079.10    735.15 o   0.46505
  -3   5  10     8024.50     6352.51    615.54 o   0.44774
  -2   5  10    28409.83    25226.29    760.88 o   0.43510
  -1   5  10     5953.12     5876.06    409.01 o   0.42756
   0   5  10    49095.20    47947.28   1431.48 o   0.42540
   1   5  10   120611.35   113062.57   2358.19 o   0.42868
   2   5  10     7407.35     6977.08    559.73 o   0.43729
   3   5  10    32638.12    30351.57   1120.79 o   0.45092
   4   5  10     1504.59     2076.30    452.03 o   0.46914
   5   5  10     5969.75     6431.56    947.56 o   0.49143
   6   5  10     1205.01     1267.36    781.74 o   0.51727
   7   5  10      455.97        0.00    793.58 o   0.54616
   8   5  10     4455.74     3466.36    682.44 o   0.57763
   9   5  10     7837.97     9173.59    907.30 o   0.61130
  10   5  10     1044.03     1177.50    670.83 o   0.64681
  -9   6  10     3442.36     3707.32   1042.32 o   0.63279
  -8   6  10     1138.01      509.31    923.87 o   0.60112
  -7   6  10     1629.63     1255.52    900.18 o   0.57178
  -6   6  10       67.49      580.38    829.11 o   0.54513
  -5   6  10     3431.21     3090.06    540.69 o   0.52159
  -4   6  10    20008.26    18505.57    986.59 o   0.50159
  -3   6  10      172.93        0.00    434.55 o   0.48558
  -2   6  10     2434.30     1741.19    515.03 o   0.47395
  -1   6  10     9404.83     9560.96    744.13 o   0.46705
   0   6  10     3606.91     3766.55    864.65 o   0.46506
   1   6  10      374.40      592.61    378.17 o   0.46807
   2   6  10     5328.48     5473.39    557.34 o   0.47596
   3   6  10     8093.71     7521.25    829.11 o   0.48852
   4   6  10     1155.35     1670.07    698.82 o   0.50538
   5   6  10     4902.76     4216.64    829.11 o   0.52614
   6   6  10     7715.34     7544.94   1077.85 o   0.55036
   7   6  10     4322.16     2060.94    923.87 o   0.57759
   8   6  10     1661.61     1468.72    947.56 o   0.60744
   9   6  10     7166.84     9025.50   1291.05 o   0.63954
  -8   7  10    13071.64    16582.29   1658.23 o   0.63489
  -7   7  10     2134.21      710.67    959.40 o   0.60718
  -6   7  10     2668.04     2037.25    923.87 o   0.58216
  -5   7  10      646.17      114.25    515.02 o   0.56017
  -4   7  10     9867.46     8050.99    734.75 o   0.54161
  -3   7  10     2226.57     1303.25    552.58 o   0.52681
  -2   7  10     2660.78     1983.06    588.28 o   0.51612
  -1   7  10      277.27       11.84    746.20 o   0.50978
   0   7  10     6878.71     8385.90   1018.63 o   0.50796
   1   7  10      270.74      734.36    781.74 o   0.51071
   2   7  10     2570.13     3198.01    864.65 o   0.51796
   3   7  10       30.27        0.00    686.98 o   0.52952
   4   7  10     4667.83     5282.93    612.13 o   0.54512
   5   7  10     1289.43     1397.65    769.89 o   0.56442
   6   7  10     7500.89     7059.32   1042.32 o   0.58705
   7   7  10     3649.00     3470.44   1018.63 o   0.61266
   8   7  10     2082.62     2996.66   1066.00 o   0.64088
  -7   8  10      133.77      485.62    935.71 o   0.64563
  -6   8  10     4181.50     6265.73   1255.52 o   0.62215
  -5   8  10      295.61     1764.83    959.40 o   0.60163
  -4   8  10      382.71        0.00    546.24 o   0.58438
  -3   8  10     5224.59     4621.88    708.21 o   0.57070
  -2   8  10     2571.04     3896.84    983.09 o   0.56084
  -1   8  10    16158.15    16262.48   1409.49 o   0.55501
   0   8  10     5574.22     4145.57    923.87 o   0.55334
   1   8  10     3338.30     2274.14    912.03 o   0.55587
   2   8  10    16240.41    13988.34   1362.12 o   0.56254
   3   8  10     1478.10     2890.06    852.80 o   0.57320
   4   8  10    26022.17    22800.64   1646.38 o   0.58764
   5   8  10     7172.28     7651.54   1137.07 o   0.60558
   6   8  10      709.69        0.00    805.43 o   0.62673
  -5   9  10     1105.63     1480.56    971.25 o   0.64540
  -4   9  10     1241.30     2390.82    674.17 o   0.62935
  -3   9  10     1787.70      901.27    657.10 o   0.61667
  -2   9  10      696.94     1231.83    923.87 o   0.60756
  -1   9  10      713.78        0.00    852.80 o   0.60218
   0   9  10     4961.77     4773.33   1089.69 o   0.60064
   1   9  10     2087.63     1504.25    912.03 o   0.60297
   2   9  10    10605.11     8930.75   1219.98 o   0.60912
   3   9  10     4567.67     5791.96   1113.38 o   0.61898
   4   9  10     6698.95     9676.95   1219.98 o   0.63238
   5   9  10    11017.38    12057.69   1373.96 o   0.64909
   0  10  10     2801.64     6313.11   1208.14 o   0.64945
  -4  -9  11     4549.77     2502.36    774.68 o   0.64579
  -3  -9  11      161.24        0.00    638.70 o   0.63347
  -2  -9  11     8758.86     9131.15    953.02 o   0.62464
  -1  -9  11     3721.56     3907.29    774.05 o   0.61945
   0  -9  11     4457.53     4842.84    773.43 o   0.61800
   1  -9  11     2223.33     2572.11    711.45 o   0.62030
   2  -9  11     9169.79     8988.36    762.37 o   0.62632
   3  -9  11     5499.81     5872.68    695.84 o   0.63595
   4  -9  11     1904.14     2304.61    607.58 o   0.64903
  -6  -8  11     1288.99      957.30    573.76 o   0.63869
  -5  -8  11     3566.37     2323.69    581.69 o   0.61876
  -4  -8  11     1730.33     1571.44    554.95 o   0.60204
  -3  -8  11     1192.25     2020.92    560.50 o   0.58881
  -2  -8  11     4336.80     4861.96    545.00 o   0.57930
  -1  -8  11     2754.90     3104.05    485.35 o   0.57370
   0  -8  11     5532.51     5713.07    542.41 o   0.57213
   1  -8  11     2665.31     1684.32    396.24 o   0.57462
   2  -8  11      691.15      666.21    329.47 o   0.58111
   3  -8  11     2695.11     2056.91    482.08 o   0.59148
   4  -8  11     4564.69     4702.11    545.33 o   0.60552
   5  -8  11     5779.82     6165.16    579.97 o   0.62299
   6  -8  11      584.89      898.67    709.90 o   0.64360
  -7  -7  11    15422.20    15906.42    900.97 o   0.62409
  -6  -7  11     2022.62     2178.93    484.78 o   0.59981
  -5  -7  11     3840.07     3009.89    482.19 o   0.57853
  -4  -7  11      457.39      612.16    396.13 o   0.56062
  -3  -7  11     2843.55     2607.56    459.99 o   0.54638
  -2  -7  11     4975.75     4371.99    570.67 o   0.53612
  -1  -7  11     3601.02     3296.14    505.48 o   0.53007
   0  -7  11        4.29      364.17    436.31 o   0.52836
   1  -7  11    13015.07    11672.12    545.38 o   0.53106
   2  -7  11     3028.93     2248.26    331.31 o   0.53807
   3  -7  11     6528.66     6652.19    396.03 o   0.54925
   4  -7  11     1739.71     1442.20    345.39 o   0.56435
   5  -7  11     2314.58     3240.49    426.33 o   0.58305
   6  -7  11     3043.30     3131.40    489.02 o   0.60503
   7  -7  11     2208.93     2655.14    606.49 o   0.62994
  -9  -6  11     5688.82     5376.12    856.51 o   0.64895
  -8  -6  11     6820.23     8238.42    733.53 o   0.61815
  -7  -6  11     7687.05     7997.94    589.24 o   0.58970
  -6  -6  11     1030.86      983.84    472.89 o   0.56394
  -5  -6  11     9873.25     9186.16    671.47 o   0.54126
  -4  -6  11     2215.08     1210.20    474.84 o   0.52206
  -3  -6  11     7980.13     6734.32    587.01 o   0.50674
  -2  -6  11     1238.69     1302.98    387.60 o   0.49566
  -1  -6  11     1048.94      848.65    376.80 o   0.48911
   0  -6  11     2054.96     1990.33    377.38 o   0.48726
   1  -6  11     5072.05     6064.91    473.40 o   0.49018
   2  -6  11    34220.87    35586.75    860.04 o   0.49778
   3  -6  11    11810.58    10397.38    459.39 o   0.50984
   4  -6  11     1138.15      852.37    334.47 o   0.52607
   5  -6  11       54.06       42.55    386.02 o   0.54608
   6  -6  11     9953.85    11697.19    563.51 o   0.56949
   7  -6  11     1581.01     2155.83    547.60 o   0.59589
   8  -6  11     2154.45     1786.57    738.51 o   0.62491
  -9  -5  11      474.72      486.82    500.60 o   0.62114
  -8  -5  11      522.40      511.14    630.30 o   0.58889
  -7  -5  11      807.44     1332.05    651.83 o   0.55895
  -6  -5  11     4115.91     3712.12    510.92 o   0.53170
  -5  -5  11      272.27      323.11    419.78 o   0.50758
  -4  -5  11     5230.50     4832.84    450.31 o   0.48706
  -3  -5  11      311.81      576.63    353.30 o   0.47061
  -2  -5  11    13855.08    14075.53    614.79 o   0.45865
  -1  -5  11     3567.37     3766.80    419.92 o   0.45156
   0  -5  11    19485.05    17180.84    647.83 o   0.44956
   1  -5  11    27446.42    25783.57    918.11 o   0.45272
   2  -5  11       42.21      317.93    320.65 o   0.46094
   3  -5  11      839.46      376.76    293.13 o   0.47394
   4  -5  11     3970.94     3021.17    346.71 o   0.49135
   5  -5  11      288.65      195.74    284.60 o   0.51273
   6  -5  11     1525.85     1066.42    400.47 o   0.53759
   7  -5  11     1125.61     1055.41    386.34 o   0.56548
   8  -5  11      219.81      212.62    453.12 o   0.59598
   9  -5  11     5625.21     6703.23    872.79 o   0.62870
 -10  -4  11     1106.96     1570.77    692.73 o   0.63292
  -9  -4  11     2304.69     2206.88    677.02 o   0.59742
  -8  -4  11      262.91     1435.95    614.52 o   0.56382
  -7  -4  11     8127.58     8507.10    822.96 o   0.53247
  -6  -4  11     4932.78     4795.25    539.64 o   0.50379
  -5  -4  11    13617.27    13267.56    603.68 o   0.47827
  -4  -4  11    40596.67    40374.80   1010.71 o   0.45643
  -3  -4  11     6971.80     6549.84    448.28 o   0.43883
  -2  -4  11    15962.05    13431.14    652.64 o   0.42599
  -1  -4  11    20004.04    20606.21    780.45 o   0.41834
   0  -4  11     3778.56     4300.20    442.22 o   0.41618
   1  -4  11    20929.17    18819.32    743.82 o   0.41959
   2  -4  11     1852.13     2112.61    347.97 o   0.42844
   3  -4  11     6135.01     6501.84    413.92 o   0.44240
   4  -4  11     6844.82     7190.11    411.50 o   0.46101
   5  -4  11     3038.76     2963.98    324.78 o   0.48372
   6  -4  11    24515.34    22360.73    770.91 o   0.51000
   7  -4  11     1990.72     1364.37    382.27 o   0.53932
   8  -4  11     1677.70      494.86    437.62 o   0.57122
   9  -4  11     1091.58      740.36    677.01 o   0.60528
  10  -4  11     1790.01     3138.26    753.64 o   0.64116
 -10  -3  11     3190.27     4074.50   1018.63 o   0.61491
  -9  -3  11     1236.41     1791.89    616.87 o   0.57831
  -8  -3  11    19266.47    18046.18   1036.01 o   0.54352
  -7  -3  11     5690.33     6512.55    590.52 o   0.51093
  -6  -3  11     3581.53     3890.49    484.87 o   0.48097
  -5  -3  11     6807.98     6838.61    569.35 o   0.45416
  -4  -3  11    76508.17    69771.19   2080.95 o   0.43111
  -3  -3  11    16862.81    17736.84    718.27 o   0.41243
  -2  -3  11     6820.30     8317.02    395.88 o   0.39873
  -1  -3  11     9695.52     9904.70    532.38 o   0.39056
   0  -3  11    50948.42    45986.16   1189.53 o   0.38824
   1  -3  11     1273.63     1547.63    310.05 o   0.39190
   2  -3  11    29108.89    27990.21    759.22 o   0.40136
   3  -3  11    38156.52    36502.05    883.01 o   0.41622
   4  -3  11    43024.88    43472.09    987.61 o   0.43595
   5  -3  11     3509.33     3363.64    342.06 o   0.45991
   6  -3  11     6190.73     6449.45    448.05 o   0.48747
   7  -3  11     2598.07     2971.02    468.33 o   0.51807
   8  -3  11     1806.50      774.93    609.85 o   0.55119
   9  -3  11     1347.99      598.45    635.86 o   0.58642
  10  -3  11      945.07     1464.59    681.63 o   0.62338
 -11  -2  11     8000.11     7663.38   1255.52 o   0.64061
 -10  -2  11     7970.51     7189.60   1172.60 o   0.60171
  -9  -2  11     5858.27     4956.37    677.02 o   0.56426
  -8  -2  11     7031.58     6315.35    578.47 o   0.52855
  -7  -2  11    11227.10     9039.56    628.72 o   0.49497
  -6  -2  11      947.78      478.81    359.44 o   0.46398
  -5  -2  11    21812.83    21629.14    833.39 o   0.43613
  -4  -2  11    15279.44    14965.75    588.80 o   0.41207
  -3  -2  11     1596.10     1497.75    297.61 o   0.39248
  -2  -2  11     5860.72     6202.48    397.70 o   0.37807
  -1  -2  11     2211.86     2846.57    464.77 o   0.36943
   0  -2  11       57.50      101.53    351.46 o   0.36698
   1  -2  11     6696.28     6571.20    450.03 o   0.37085
   2  -2  11     9909.13     9306.90    437.39 o   0.38083
   3  -2  11    29550.27    28690.45    873.12 o   0.39647
   4  -2  11    12789.34    12214.62    581.54 o   0.41713
   5  -2  11    18032.34    17216.38    666.14 o   0.44211
   6  -2  11    36031.51    33998.41   1265.36 o   0.47071
   7  -2  11     2427.14     1981.84    512.01 o   0.50233
   8  -2  11     1012.07     1139.23    532.13 o   0.53643
   9  -2  11     5798.85     4833.61    716.63 o   0.57256
  10  -2  11      930.21     1895.12    994.94 o   0.61037
  11  -2  11      588.56        0.00    947.56 o   0.64956
 -11  -1  11     1173.80      236.89    900.18 o   0.63305
 -10  -1  11      797.98      627.76    923.87 o   0.59366
  -9  -1  11    12015.18    13111.85   1314.74 o   0.55565
  -8  -1  11     6004.93     5634.80    535.42 o   0.51935
  -7  -1  11     7367.06     7364.72    559.54 o   0.48514
  -6  -1  11      709.98      790.46    287.44 o   0.45348
  -5  -1  11    60701.07    59394.90   1386.23 o   0.42495
  -4  -1  11    12941.52    13235.07    566.83 o   0.40021
  -3  -1  11    22155.43    19761.73    686.76 o   0.38001
  -2  -1  11    15132.87    14514.35    577.62 o   0.36510
  -1  -1  11     5166.53     4886.14    507.61 o   0.35615
   0  -1  11     6352.21     5249.59    500.88 o   0.35362
   1  -1  11      650.65      526.64    278.32 o   0.35763
   2  -1  11     4359.47     4837.87    397.61 o   0.36797
   3  -1  11    14299.35    14249.99    599.00 o   0.38413
   4  -1  11     6652.62     6333.33    440.83 o   0.40542
   5  -1  11     3246.05     3354.45    357.67 o   0.43108
   6  -1  11     4058.38     4015.73    364.76 o   0.46037
   7  -1  11    23777.04    25264.46   1100.89 o   0.49265
   8  -1  11     4913.67     4017.40    591.73 o   0.52738
   9  -1  11     7163.56     6550.00   1196.29 o   0.56409
  10  -1  11     5406.70     4311.39   1125.23 o   0.60243
  11  -1  11     3050.62     2771.61   1172.60 o   0.64210
 -11   0  11       41.27        0.00    852.80 o   0.63051
 -10   0  11      967.20     2274.14    923.87 o   0.59094
  -9   0  11     2941.21     2807.14    912.03 o   0.55276
  -8   0  11     7994.00     6691.36    450.74 o   0.51625
  -7   0  11    49414.78    48599.09   1104.44 o   0.48182
  -6   0  11     3321.41     3704.22    399.18 o   0.44992
  -5   0  11     8261.10     7153.95    473.33 o   0.42115
  -4   0  11     9808.17     8894.53    487.65 o   0.39618
  -3   0  11      727.28      663.88    262.39 o   0.37576
  -2   0  11    34651.34    32297.49    902.55 o   0.36068
  -1   0  11     7884.35     6484.28    441.77 o   0.35162
   0   0  11     2243.18     3165.02    316.65 o   0.34905
   1   0  11    22982.52    21526.06    715.07 o   0.35311
   2   0  11    12542.31    11912.68    545.23 o   0.36358
   3   0  11       34.87       43.64    267.14 o   0.37993
   4   0  11       53.41       77.60    275.50 o   0.40144
   5   0  11     1909.81     1272.14    318.02 o   0.42733
   6   0  11     3188.49     3095.04    344.48 o   0.45687
   7   0  11    16206.36    17575.63    956.75 o   0.48938
   8   0  11     7013.22     7640.37    743.68 o   0.52432
   9   0  11    23505.17    24305.11   1189.04 o   0.56124
  10   0  11       15.30       94.76    876.49 o   0.59976
  11   0  11     6251.90     8599.10   1350.27 o   0.63960
 -11   1  11     1176.44        0.00    746.20 o   0.63305
 -10   1  11      796.21     1714.44    583.41 o   0.59366
  -9   1  11    12008.46    11641.93    815.02 o   0.55565
  -8   1  11     6009.84     5817.70    533.43 o   0.51935
  -7   1  11     7352.15     6584.73    499.82 o   0.48514
  -6   1  11      708.58      568.95    346.37 o   0.45348
  -5   1  11    60664.09    59827.59   1416.47 o   0.42495
  -4   1  11    12933.50    12719.54    584.83 o   0.40021
  -3   1  11    22143.99    21463.35    643.72 o   0.38001
  -2   1  11    15137.94    13792.70    520.71 o   0.36510
  -1   1  11     5162.74     5124.16    346.99 o   0.35615
   0   1  11     6350.23     6091.26    358.45 o   0.35362
   1   1  11      649.12      623.42    253.34 o   0.35763
   2   1  11     4354.24     4929.45    343.96 o   0.36797
   3   1  11    14285.99    14218.97    520.21 o   0.38413
   4   1  11     6655.34     7106.92    461.76 o   0.40542
   5   1  11     3241.31     3675.54    379.53 o   0.43108
   6   1  11     4055.46     3551.96    387.77 o   0.46037
   7   1  11    23770.70    23897.90   1134.52 o   0.49265
   8   1  11     4912.18     6154.20    688.69 o   0.52738
   9   1  11     7165.91     7206.48    748.77 o   0.56409
  10   1  11     5412.39     6573.69   1243.67 o   0.60243
  11   1  11     3048.02     2688.70   1077.85 o   0.64210
 -11   2  11     8006.88     8255.61   1137.07 o   0.64061
 -10   2  11     7974.48     6230.20   1030.47 o   0.60171
  -9   2  11     5862.25     3935.14    635.04 o   0.56426
  -8   2  11     7023.95     6737.70    565.82 o   0.52855
  -7   2  11    11235.02    10549.44    573.76 o   0.49497
  -6   2  11      950.64      641.43    341.78 o   0.46398
  -5   2  11    21806.90    20283.05    770.59 o   0.43613
  -4   2  11    15281.97    15507.29    682.97 o   0.41207
  -3   2  11     1596.25     1257.41    350.86 o   0.39248
  -2   2  11     5861.92     6351.67    393.47 o   0.37807
  -1   2  11     2210.74     2317.81    267.71 o   0.36943
   0   2  11       56.95       65.49    240.33 o   0.36698
   1   2  11     6695.03     6089.49    376.58 o   0.37085
   2   2  11     9913.89    10406.40    453.55 o   0.38083
   3   2  11    29540.55    27233.60    728.20 o   0.39647
   4   2  11    12783.72    11528.45    480.50 o   0.41713
   5   2  11    18025.31    17032.80    567.14 o   0.44211
   6   2  11    36025.89    32577.38    969.81 o   0.47071
   7   2  11     2418.80     2459.57    565.29 o   0.50233
   8   2  11     1009.95     1231.80    551.06 o   0.53643
   9   2  11     5805.78     4772.03    679.47 o   0.57256
  10   2  11      929.86        0.00    912.03 o   0.61037
  11   2  11      589.45        0.00    983.09 o   0.64956
 -10   3  11     3191.93     4548.28    994.94 o   0.61491
  -9   3  11     1239.47     3624.41    888.34 o   0.57831
  -8   3  11    19265.01    20775.23   1516.09 o   0.54352
  -7   3  11     5687.82     6742.25    707.68 o   0.51093
  -6   3  11     3584.33     4326.34    433.81 o   0.48097
  -5   3  11     6811.12     6174.63    488.47 o   0.45416
  -4   3  11    76489.09    71757.31   1654.12 o   0.43111
  -3   3  11    16862.37    16375.98    684.37 o   0.41243
  -2   3  11     6818.10     8622.69    435.10 o   0.39873
  -1   3  11     9695.58     9894.07    411.38 o   0.39056
   0   3  11    50979.52    46142.04    902.67 o   0.38824
   1   3  11     1275.19      978.39    275.11 o   0.39190
   2   3  11    29115.53    27154.45    742.93 o   0.40136
   3   3  11    38142.46    35104.17    869.54 o   0.41622
   4   3  11    43029.18    41453.50    964.04 o   0.43595
   5   3  11     3512.20     4093.06    344.75 o   0.45991
   6   3  11     6191.63     5239.89    468.79 o   0.48747
   7   3  11     2599.48     1940.19    554.94 o   0.51807
   8   3  11     1805.82     1545.71    594.65 o   0.55119
   9   3  11     1346.87      915.17    610.62 o   0.58642
  10   3  11      943.60     1956.00    709.90 o   0.62338
 -10   4  11     1104.30     1302.89    888.34 o   0.63292
  -9   4  11     2302.59     2143.85    947.56 o   0.59742
  -8   4  11      264.29     1646.38    793.58 o   0.56382
  -7   4  11     8120.68     7094.85   1066.00 o   0.53247
  -6   4  11     4931.32     4801.43    483.95 o   0.50379
  -5   4  11    13628.60    12309.35    638.09 o   0.47827
  -4   4  11    40595.38    38815.16   1127.97 o   0.45643
  -3   4  11     6967.27     7194.25    402.28 o   0.43883
  -2   4  11    15969.69    15171.71    545.50 o   0.42599
  -1   4  11    20007.90    20080.23    637.08 o   0.41834
   0   4  11     3778.35     4515.06    358.96 o   0.41618
   1   4  11    20942.45    19683.56    748.20 o   0.41959
   2   4  11     1852.85     1527.91    375.28 o   0.42844
   3   4  11     6124.96     6010.54    481.65 o   0.44240
   4   4  11     6844.75     6995.73    516.06 o   0.46101
   5   4  11     3032.49     2913.74    594.65 o   0.48372
   6   4  11    24523.18    22191.57    836.55 o   0.51000
   7   4  11     1987.54     1858.17    597.74 o   0.53932
   8   4  11     1675.88     1372.91    561.57 o   0.57122
   9   4  11     1090.14      855.48    643.03 o   0.60528
  10   4  11     1792.41     1558.02    699.39 o   0.64116
  -9   5  11      474.30        0.00    876.49 o   0.62114
  -8   5  11      521.21        0.00    852.80 o   0.58889
  -7   5  11      808.54      912.03    817.27 o   0.55895
  -6   5  11     4114.52     3104.13    543.44 o   0.53170
  -5   5  11      274.21      350.02    376.30 o   0.50758
  -4   5  11     5232.15     5760.98    527.27 o   0.48706
  -3   5  11      311.44      363.23    376.11 o   0.47061
  -2   5  11    13857.13    13799.14    578.73 o   0.45865
  -1   5  11     3571.44     3469.27    387.44 o   0.45156
   0   5  11    19488.36    19640.08    724.58 o   0.44956
   1   5  11    27468.80    27000.90    864.13 o   0.45272
   2   5  11       41.97      407.17    426.89 o   0.46094
   3   5  11      841.01      867.90    385.09 o   0.47394
   4   5  11     3970.92     2760.59    426.21 o   0.49135
   5   5  11      287.72      878.11    513.81 o   0.51273
   6   5  11     1526.82      788.77    579.87 o   0.53759
   7   5  11     1124.42      347.79    552.58 o   0.56548
   8   5  11      219.93        0.00    610.71 o   0.59598
   9   5  11     5621.98     6491.58    874.95 o   0.62870
  -9   6  11     5685.87     6253.89   1255.52 o   0.64895
  -8   6  11     6814.37     8374.05   1219.98 o   0.61815
  -7   6  11     7687.17     9594.04   1208.14 o   0.58970
  -6   6  11     1031.73        0.00    793.58 o   0.56394
  -5   6  11     9865.90    10353.78    752.12 o   0.54126
  -4   6  11     2215.55     1512.51    546.41 o   0.52206
  -3   6  11     7989.83     5778.84    664.85 o   0.50674
  -2   6  11     1237.72     1109.10    515.03 o   0.49566
  -1   6  11     1048.34      868.30    503.69 o   0.48911
   0   6  11     2056.58     2579.09    590.06 o   0.48726
   1   6  11     5071.38     5288.01    455.35 o   0.49018
   2   6  11    34219.05    34685.70   1049.88 o   0.49778
   3   6  11    11815.04    12152.45    994.94 o   0.50984
   4   6  11     1137.72     1456.87    710.67 o   0.52607
   5   6  11       53.97        0.00    710.67 o   0.54608
   6   6  11     9949.65    11572.07   1243.67 o   0.56949
   7   6  11     1581.99     2126.77    665.48 o   0.59589
   8   6  11     2153.89      976.09    644.74 o   0.62491
  -7   7  11    15420.75    17849.64   1575.32 o   0.62409
  -6   7  11     2020.35     1788.52    947.56 o   0.59981
  -5   7  11     3836.26     3416.90    653.82 o   0.57853
  -4   7  11      457.62      530.12    513.81 o   0.56062
  -3   7  11     2848.20     2312.85    593.94 o   0.54638
  -2   7  11     4977.59     5079.78    707.68 o   0.53612
  -1   7  11     3601.95     3127.69    632.40 o   0.53007
   0   7  11        4.16      143.12    554.65 o   0.52836
   1   7  11    12998.16    12934.18   1219.98 o   0.53106
   2   7  11     3032.86     2605.79    900.18 o   0.53807
   3   7  11     6531.79     5791.96   1018.63 o   0.54925
   4   7  11     1737.81     1989.87    876.49 o   0.56435
   6   7  11     3043.64     3470.44    923.87 o   0.60503
   7   7  11     2209.07     2392.59    912.03 o   0.62994
  -6   8  11     1286.68     4027.13   1101.54 o   0.63869
  -5   8  11     3566.63     2736.08   1054.16 o   0.61876
  -4   8  11     1727.49     2341.68    659.11 o   0.60204
  -3   8  11     1190.28     1581.68    668.61 o   0.58881
  -2   8  11     4332.19     4515.43    724.14 o   0.57930
  -1   8  11     2752.47     2427.88    650.73 o   0.57370
   0   8  11     5530.71     8042.41   1089.69 o   0.57213
   1   8  11     2668.69     1492.41    912.03 o   0.57462
   2   8  11      692.75      769.89    805.43 o   0.58111
   3   8  11     2700.14     1409.49    900.18 o   0.59148
   4   8  11     4567.56     4465.37    971.25 o   0.60552
   5   8  11     5779.87     6573.69   1077.85 o   0.62299
   6   8  11      584.75      923.87    923.87 o   0.64360
  -4   9  11     4555.36     3236.93    724.43 o   0.64579
  -3   9  11      161.49       71.07    638.70 o   0.63347
  -2   9  11     8744.59     8617.43    924.76 o   0.62464
  -1   9  11     3721.38     3091.41   1077.85 o   0.61945
   0   9  11     4445.09     3399.37    983.09 o   0.61800
   1   9  11     2223.44     1539.78    971.25 o   0.62030
   2   9  11     9159.60     6550.00   1184.45 o   0.62632
   3   9  11     5500.03     4998.37   1148.92 o   0.63595
   4   9  11     1905.05     1658.23   1006.78 o   0.64903
  -2  -9  12      215.20      669.60    702.49 o   0.64283
  -1  -9  12     3399.63     3318.72    778.76 o   0.63783
   0  -9  12     2769.10     4409.05    762.20 o   0.63646
   1  -9  12     4718.84     5334.62    837.98 o   0.63873
   2  -9  12      384.61      168.59    631.79 o   0.64461
  -5  -8  12      302.99      441.90    690.62 o   0.63701
  -4  -8  12     4625.40     2821.90    753.78 o   0.62082
  -3  -8  12     2502.67     2956.32    735.74 o   0.60804
  -2  -8  12     1120.64      922.85    680.70 o   0.59887
  -1  -8  12    11486.86    11440.16    967.10 o   0.59350
   0  -8  12     3780.74     4243.41    759.95 o   0.59202
   1  -8  12     3038.46     2097.15    474.33 o   0.59447
   2  -8  12     1012.14      837.03    439.61 o   0.60078
   3  -8  12     3703.09     3604.62    525.63 o   0.61086
   4  -8  12    11158.60    11584.58    703.03 o   0.62450
   5  -8  12     1581.34      788.35    481.87 o   0.64149
  -7  -7  12     3424.71     3809.65    639.43 o   0.64211
  -6  -7  12    10622.67    10108.27    779.50 o   0.61858
  -5  -7  12     1988.85     2066.44    555.80 o   0.59802
  -4  -7  12      240.99       89.10    392.91 o   0.58074
  -3  -7  12     1405.23     1213.71    502.72 o   0.56705
  -2  -7  12     8141.28     7252.26    679.67 o   0.55721
  -1  -7  12     1826.41     1622.09    516.33 o   0.55144
   0  -7  12      452.23      559.54    461.81 o   0.54984
   1  -7  12    10156.95    10496.29    608.63 o   0.55247
   2  -7  12     3965.18     4001.42    476.29 o   0.55926
   3  -7  12      759.18      961.23    305.36 o   0.57007
   4  -7  12     1178.98     1354.55    405.64 o   0.58467
   5  -7  12     1149.31     2156.64    419.12 o   0.60278
   6  -7  12     2961.32     3071.86    749.28 o   0.62411
   7  -7  12     1076.49      760.15    753.64 o   0.64832
  -8  -6  12     9794.33    11453.81   1057.47 o   0.63631
  -7  -6  12     2391.06     2990.73    500.25 o   0.60874
  -6  -6  12     8834.43     8206.27    700.69 o   0.58386
  -5  -6  12     3200.73     3347.77    538.89 o   0.56203
  -4  -6  12     2254.04     1862.22    508.96 o   0.54361
  -3  -6  12     8549.07     8963.02    655.18 o   0.52897
  -2  -6  12     3049.04     3534.15    505.21 o   0.51841
  -1  -6  12     1488.69     1224.65    393.35 o   0.51219
   0  -6  12    19114.86    19394.30    856.41 o   0.51048
   1  -6  12     8976.73     9681.95    495.30 o   0.51331
   2  -6  12    17291.78    16375.18    613.30 o   0.52061
   3  -6  12      756.05      992.26    332.35 o   0.53220
   4  -6  12     1515.50      829.25    346.54 o   0.54781
   5  -6  12     1641.62     1964.01    451.05 o   0.56710
   6  -6  12      357.10       95.84    349.51 o   0.58972
   7  -6  12     8991.48    11593.55    754.57 o   0.61529
   8  -6  12      447.52      638.03    694.80 o   0.64347
  -9  -5  12     1392.09     2056.22    576.20 o   0.63917
  -8  -5  12     8688.16     9904.30    949.91 o   0.60792
  -7  -5  12     2312.33     3205.43    740.90 o   0.57900
  -6  -5  12     1808.97      934.22    457.40 o   0.55279
  -5  -5  12     2846.05     2285.37    508.50 o   0.52968
  -4  -5  12    16391.45    15229.98    787.04 o   0.51009
  -3  -5  12      790.01     1010.56    378.76 o   0.49445
  -2  -5  12     3187.63     2363.91    394.93 o   0.48314
  -1  -5  12     4783.64     4836.78    432.90 o   0.47647
   0  -5  12      421.86      990.77    406.46 o   0.47462
   1  -5  12     9518.87     9884.50    537.66 o   0.47767
   2  -5  12    14521.25    13890.51    615.70 o   0.48551
   3  -5  12    10448.34    10160.95    542.71 o   0.49791
   4  -5  12     6073.48     6316.52    477.09 o   0.51456
   5  -5  12     1036.57      568.33    380.94 o   0.53506
   6  -5  12      142.55      224.37    386.64 o   0.55897
   7  -5  12     2352.23     2923.69    548.34 o   0.58588
   8  -5  12     6698.91     9121.16    945.97 o   0.61541
   9  -5  12      218.21      944.33    736.46 o   0.64718
  -9  -4  12     1130.38      281.17    634.52 o   0.61615
  -8  -4  12     4044.59     3937.29    740.33 o   0.58367
  -7  -4  12      272.06      387.93    623.97 o   0.55349
  -6  -4  12    23027.14    22651.19   1196.88 o   0.52600
  -5  -4  12     2111.82     1366.46    598.79 o   0.50166
  -4  -4  12     2504.85     2836.07    407.38 o   0.48093
  -3  -4  12    32926.07    28529.35    976.07 o   0.46431
  -2  -4  12     6471.04     6839.47    528.00 o   0.45225
  -1  -4  12    36010.91    33568.29   1038.31 o   0.44511
   0  -4  12    66929.13    64472.39   1580.30 o   0.44313
   1  -4  12    33590.84    33612.23   1025.58 o   0.44639
   2  -4  12    21394.20    19794.03    690.49 o   0.45477
   3  -4  12     1916.86     1759.25    353.58 o   0.46800
   4  -4  12     7456.89     8211.92    483.56 o   0.48567
   5  -4  12      793.26      248.13    379.26 o   0.50733
   6  -4  12     6272.26     7195.90    513.92 o   0.53249
   7  -4  12     1770.62     1922.76    416.46 o   0.56068
   8  -4  12     1563.46      912.03    635.04 o   0.59146
   9  -4  12     7966.26     9501.53    940.98 o   0.62446
 -10  -3  12     1032.59      971.25   1066.00 o   0.63308
  -9  -3  12     8857.64    10281.50    893.79 o   0.59764
  -8  -3  12     1733.29     2213.10    627.48 o   0.56409
  -7  -3  12     5501.14     5559.10    749.28 o   0.53280
  -6  -3  12     3339.11     3730.18    522.45 o   0.50418
  -5  -3  12    38829.82    35280.34   1398.00 o   0.47873
  -4  -3  12     4849.85     4433.15    507.93 o   0.45697
  -3  -3  12    51759.58    49129.50   1616.18 o   0.43944
  -2  -3  12    19737.01    18395.84    763.36 o   0.42667
  -1  -3  12    31206.26    29964.92    945.67 o   0.41910
   0  -3  12     6549.22     6265.05    480.84 o   0.41700
   1  -3  12    30107.38    27093.66    788.52 o   0.42046
   2  -3  12    12613.82    13185.28    558.69 o   0.42935
   3  -3  12    11017.56    10905.77    501.61 o   0.44333
   4  -3  12     2740.13     2600.46    344.35 o   0.46195
   5  -3  12     2915.53     2987.07    362.96 o   0.48468
   6  -3  12     3674.39     3457.90    596.77 o   0.51095
   7  -3  12     4279.36     4571.92    670.83 o   0.54026
   8  -3  12      315.83        0.00    840.96 o   0.57215
   9  -3  12     5822.19     7127.83    836.45 o   0.60619
  10  -3  12     7669.54     9724.33   1373.96 o   0.64206
 -10  -2  12     4010.47     4287.71   1148.92 o   0.62027
  -9  -2  12     5252.43     5314.96    731.90 o   0.58405
  -8  -2  12     7679.77     7239.85    747.87 o   0.54967
  -7  -2  12     3709.90     4286.18    653.11 o   0.51751
  -6  -2  12     3880.45     4056.35    521.79 o   0.48800
  -5  -2  12    16739.05    17316.63    957.63 o   0.46166
  -4  -2  12    13885.19    12882.52    816.30 o   0.43905
  -3  -2  12     6166.01     5746.88    416.39 o   0.42078
  -2  -2  12    15423.79    13334.30    567.69 o   0.40743
  -1  -2  12    22066.34    19826.91    942.20 o   0.39949
   0  -2  12     4467.21     3213.00    471.82 o   0.39729
   1  -2  12    10580.35    10406.38    565.53 o   0.40092
   2  -2  12    38306.75    37030.25   1043.45 o   0.41023
   3  -2  12     6259.06     5481.09    454.55 o   0.42484
   4  -2  12    29645.04    25759.41    846.91 o   0.44424
   5  -2  12     4727.88     5310.75    439.96 o   0.46782
   6  -2  12    16734.81    15748.67    924.08 o   0.49499
   7  -2  12     8112.88     7954.65    729.94 o   0.52520
   8  -2  12     3898.50     3710.74    647.70 o   0.55794
   9  -2  12     3098.40     3186.17    983.09 o   0.59280
  10  -2  12     1483.22     2096.47   1018.63 o   0.62944
 -10  -1  12     1721.12     1954.34   1006.78 o   0.61246
  -9  -1  12       47.03        0.00    852.80 o   0.57574
  -8  -1  12     2973.48     2131.11    583.41 o   0.54084
  -7  -1  12     3581.20     2952.55    482.63 o   0.50812
  -6  -1  12     6885.18     5281.99    635.86 o   0.47803
  -5  -1  12     2588.61     1664.21    362.29 o   0.45111
  -4  -1  12    19135.23    18325.98    681.34 o   0.42794
  -3  -1  12    20241.25    20236.94    707.05 o   0.40917
  -2  -1  12    26874.66    24896.80    788.34 o   0.39543
  -1  -1  12    22089.42    21797.08    964.06 o   0.38724
   0  -1  12     4606.77     4899.67    515.03 o   0.38497
   1  -1  12     2476.80     2605.81    365.20 o   0.38872
   2  -1  12    23454.36    21546.94    757.75 o   0.39831
   3  -1  12     1507.14      668.99    324.41 o   0.41335
   4  -1  12    21987.92    22409.08    787.16 o   0.43326
   5  -1  12     7271.82     6875.54    471.19 o   0.45741
   6  -1  12    30987.94    28299.86   1216.00 o   0.48516
   7  -1  12     1335.95     1831.29    548.54 o   0.51594
   8  -1  12     5439.21     6383.96    688.53 o   0.54924
   9  -1  12     9391.37     9072.88   1267.36 o   0.58462
  10  -1  12      766.19     1172.60    959.40 o   0.62174
 -11   0  12       73.51        0.00    900.18 o   0.64821
 -10   0  12    12918.38    15611.04   1504.25 o   0.60983
  -9   0  12      142.67      331.65    793.58 o   0.57295
  -8   0  12      968.83     1416.59    520.50 o   0.53786
  -7   0  12     1833.50     1645.94    347.78 o   0.50495
  -6   0  12     2913.33     4462.78    447.30 o   0.47466
  -5   0  12    13033.40    11792.79    587.18 o   0.44753
  -4   0  12     6597.40     6492.86    466.64 o   0.42417
  -3   0  12    23070.24    21176.35    742.05 o   0.40523
  -2   0  12      131.81       71.76    291.60 o   0.39135
  -1   0  12     3220.14     3665.81    414.39 o   0.38307
   0   0  12    25701.86    24406.83    803.09 o   0.38078
   1   0  12     1172.14     1383.58    327.68 o   0.38457
   2   0  12    15050.36    15890.07    657.75 o   0.39426
   3   0  12      681.37      462.33    319.93 o   0.40945
   4   0  12    28989.14    27804.70    865.08 o   0.42954
   5   0  12      508.99      562.08    323.98 o   0.45389
   6   0  12      577.80     1177.98    497.86 o   0.48184
   7   0  12       73.98      105.67    506.24 o   0.51282
   8   0  12     6254.36     4943.85    671.52 o   0.54631
   9   0  12    10682.02    11045.22    878.22 o   0.58187
  10   0  12     2559.86     4998.37   1255.52 o   0.61915
 -10   1  12     1722.27     2250.85    619.98 o   0.61246
  -9   1  12       47.54     1090.73    543.50 o   0.57574
  -8   1  12     2972.10     2423.17    556.47 o   0.54084
  -7   1  12     3577.35     2984.30    424.92 o   0.50812
  -6   1  12     6872.51     6796.88    507.07 o   0.47803
  -5   1  12     2583.22     2501.31    395.78 o   0.45111
  -4   1  12    19124.13    17372.67    711.97 o   0.42794
  -3   1  12    20238.96    20653.06    740.55 o   0.40917
  -2   1  12    26865.48    25322.25    823.75 o   0.39543
  -1   1  12    22095.79    20956.12    583.91 o   0.38724
   0   1  12     4611.40     4689.91    360.28 o   0.38497
   1   1  12     2479.65     3208.98    329.37 o   0.38872
   2   1  12    23450.80    21549.33    643.87 o   0.39831
   3   1  12     1510.13      973.89    282.39 o   0.41335
   4   1  12    21991.38    21649.93    782.02 o   0.43326
   5   1  12     7270.55     6269.20    467.77 o   0.45741
   6   1  12    30978.25    29376.54   1226.45 o   0.48516
   7   1  12     1336.42      695.64    510.96 o   0.51594
   8   1  12     5439.74     6124.49    722.69 o   0.54924
   9   1  12     9398.92    12803.40    920.68 o   0.58462
  10   1  12      767.34      343.49    935.71 o   0.62174
 -10   2  12     4012.34     5566.91    971.25 o   0.62027
  -9   2  12     5256.87     5429.03    698.40 o   0.58405
  -8   2  12     7680.04     7502.39    725.05 o   0.54967
  -7   2  12     3704.47     4481.93    471.97 o   0.51751
  -6   2  12     3885.23     3733.24    445.01 o   0.48800
  -5   2  12    16750.21    17162.69    734.33 o   0.46166
  -4   2  12    13884.87    13620.22    627.94 o   0.43905
  -3   2  12     6171.68     6076.06    473.90 o   0.42078
  -2   2  12    15423.83    13761.73    635.31 o   0.40743
  -1   2  12    22067.87    21948.60    649.66 o   0.39949
   0   2  12     4469.54     4095.75    354.87 o   0.39729
   1   2  12    10579.17    11024.58    483.41 o   0.40092
   2   2  12    38304.21    35951.52   1000.44 o   0.41023
   3   2  12     6263.34     6043.43    385.09 o   0.42484
   4   2  12    29643.08    27264.81    732.08 o   0.44424
   5   2  12     4724.49     4350.81    447.28 o   0.46782
   6   2  12    16717.64    17662.84    973.06 o   0.49499
   7   2  12     8113.21     7678.91    756.27 o   0.52520
   8   2  12     3906.97     4175.27    685.86 o   0.55794
   9   2  12     3097.32     3152.60    681.63 o   0.59280
  10   2  12     1482.74      651.45   1077.85 o   0.62944
 -10   3  12     1031.09      852.80    900.18 o   0.63308
  -9   3  12     8855.72     8753.08   1172.60 o   0.59764
  -8   3  12     1731.66     1054.16    746.20 o   0.56409
  -7   3  12     5505.27     6218.36    935.71 o   0.53280
  -6   3  12     3338.40     3715.88    469.02 o   0.50418
  -5   3  12    38812.26    38546.54   1107.04 o   0.47873
  -4   3  12     4850.87     4769.13    477.81 o   0.45697
  -3   3  12    51740.46    49025.82   1284.71 o   0.43944
  -2   3  12    19736.46    17712.61    611.82 o   0.42667
  -1   3  12    31223.79    28684.63    781.47 o   0.41910
   0   3  12     6548.41     6840.34    418.77 o   0.41700
   1   3  12    30128.24    28112.68    774.33 o   0.42046
   2   3  12    12607.98    12727.89    529.67 o   0.42935
   3   3  12    11014.25    10719.41    488.62 o   0.44333
   4   3  12     2742.40     2530.81    336.01 o   0.46195
   5   3  12     2915.88     2913.74    433.59 o   0.48468
   6   3  12     3671.04     4596.78    640.83 o   0.51095
   7   3  12     4281.60     5517.26    723.56 o   0.54026
   8   3  12      315.10      664.29    567.86 o   0.57215
   9   3  12     5823.08     6154.58    786.08 o   0.60619
  10   3  12     7668.20     8355.04    907.84 o   0.64206
  -9   4  12     1131.67        0.00    876.49 o   0.61615
  -8   4  12     4042.93     4820.71   1030.47 o   0.58367
  -7   4  12      270.83      390.87    805.43 o   0.55349
  -6   4  12    23015.62    22780.82   1069.18 o   0.52600
  -5   4  12     2111.46     1124.75    419.92 o   0.50166
  -4   4  12     2506.74     2567.20    350.73 o   0.48093
  -3   4  12    32934.71    29459.36    888.16 o   0.46431
  -2   4  12     6470.44     6193.11    419.49 o   0.45225
  -1   4  12    36024.97    33974.67    866.63 o   0.44511
   0   4  12    66934.84    64612.48   1335.07 o   0.44313
   1   4  12    33585.62    32590.04    999.21 o   0.44639
   2   4  12    21407.61    20014.08    786.70 o   0.45477
   3   4  12     1917.14     2006.74    354.96 o   0.46800
   4   4  12     7453.10     7193.52    463.24 o   0.48567
   5   4  12      792.74       31.86    386.22 o   0.50733
   6   4  12     6273.36     7164.60    753.64 o   0.53249
   7   4  12     1767.69     1033.28    582.04 o   0.56068
   8   4  12     1560.06      995.90    619.60 o   0.59146
   9   4  12     7972.71     8407.75    906.79 o   0.62446
  -9   5  12     1389.56      686.98    959.40 o   0.63917
  -8   5  12     8685.17     8942.59   1219.98 o   0.60792
  -7   5  12     2312.14     2037.25    947.56 o   0.57900
  -6   5  12     1806.27     2040.98    519.40 o   0.55279
  -5   5  12     2847.31     2591.13    559.46 o   0.52968
  -4   5  12    16388.83    15176.65    894.28 o   0.51009
  -3   5  12      790.95      889.23    414.60 o   0.49445
  -2   5  12     3194.49     2331.37    457.77 o   0.48314
  -1   5  12     4779.61     4931.61    391.53 o   0.47647
   0   5  12      418.71     1163.44    370.75 o   0.47462
   1   5  12     9526.39     9845.38    570.00 o   0.47767
   2   5  12    14531.38    13645.14    845.04 o   0.48551
   3   5  12    10451.00    10454.62    768.35 o   0.49791
   4   5  12     6071.65     5731.75    668.61 o   0.51456
   5   5  12     1038.00     1423.71    586.09 o   0.53506
   6   5  12      142.86      151.90    574.99 o   0.55897
   7   5  12     2351.39     2646.90    702.18 o   0.58588
   8   5  12     6700.05     7371.46    853.17 o   0.61541
   9   5  12      218.32      763.78    680.03 o   0.64718
  -8   6  12     9789.66    11856.33   1385.81 o   0.63631
  -7   6  12     2388.45     2357.05    971.25 o   0.60874
  -6   6  12     8837.97    10209.95   1231.83 o   0.58386
  -5   6  12     3200.21     2570.23    588.30 o   0.56203
  -4   6  12     2249.90     1940.37    577.69 o   0.54361
  -3   6  12     8548.92     7867.48    767.12 o   0.52897
  -2   6  12     3053.34     2600.30    577.17 o   0.51841
  -1   6  12     1489.82     1425.95    564.17 o   0.51219
   0   6  12    19111.06    17765.56   1004.10 o   0.51048
   1   6  12     8971.94    10104.58    803.51 o   0.51331
   2   6  12    17292.42    17267.22    761.42 o   0.52061
   3   6  12      752.70      886.83    497.31 o   0.53220
   4   6  12     1517.80     1842.35    573.36 o   0.54781
   5   6  12     1639.97      707.33    577.71 o   0.56710
   6   6  12      356.68      112.36    562.90 o   0.58972
   7   6  12     8986.33     9672.12    928.64 o   0.61529
   8   6  12      447.53      167.34    653.11 o   0.64347
  -7   7  12     3424.81     5152.35   1148.92 o   0.64211
  -6   7  12    10618.79    10979.84   1350.27 o   0.61858
  -5   7  12     1987.08     1899.07    610.62 o   0.59802
  -4   7  12      240.42      734.80    560.96 o   0.58074
  -3   7  12     1405.49     1800.04    619.60 o   0.56705
  -2   7  12     8153.66     8132.34    787.45 o   0.55721
  -1   7  12     1830.42     1462.16    606.13 o   0.55144
   0   7  12      454.29       61.92    506.24 o   0.54984
   1   7  12    10157.54    11251.34    898.92 o   0.55247
   2   7  12     3968.62     3103.26    678.40 o   0.55926
   3   7  12      760.17     1458.81    613.69 o   0.57007
   4   7  12     1180.42     1269.50    595.29 o   0.58467
   5   7  12     1149.76     2463.65    983.09 o   0.60278
   6   7  12     2961.97     2238.61   1101.54 o   0.62411
   7   7  12     1076.49      426.40    959.40 o   0.64832
  -5   8  12      303.78        0.00    900.18 o   0.63701
  -4   8  12     4626.59     2773.32    673.24 o   0.62082
  -3   8  12     2505.53     1766.79    644.20 o   0.60804
  -2   8  12     1119.07     1658.23    686.78 o   0.59887
  -1   8  12    11481.80    11984.54    954.35 o   0.59350
   0   8  12     3780.20     3932.47    740.33 o   0.59202
   1   8  12     3040.67     2352.27    679.47 o   0.59447
   2   8  12     1014.18     1196.29    947.56 o   0.60078
   3   8  12     3699.71     2368.90   1006.78 o   0.61086
   4   8  12    11164.92    12495.94   1373.96 o   0.62450
   5   8  12     1583.19      852.80    912.03 o   0.64149
  -2   9  12      215.45      527.38    669.40 o   0.64283
  -1   9  12     3391.11     1818.64    724.43 o   0.63783
   0   9  12     2768.43     2156.92    726.79 o   0.63646
   1   9  12     4710.81     3742.86   1101.54 o   0.63873
   2   9  12      384.94        0.00    923.87 o   0.64461
  -4  -8  13     1497.90     1831.45    751.55 o   0.64063
  -3  -8  13      227.72      488.39    705.89 o   0.62828
  -2  -8  13     5626.08     6869.24    899.62 o   0.61946
  -1  -8  13    17479.57    19445.25   1218.59 o   0.61430
   0  -8  13     1026.37     1245.43    693.00 o   0.61291
   1  -8  13     9756.01     9385.29    729.97 o   0.61531
   2  -8  13      375.29     1692.58    711.75 o   0.62146
   3  -8  13     1758.08     1189.11    721.60 o   0.63124
   4  -8  13      682.57      495.40    679.47 o   0.64449
  -6  -7  13      418.83     1277.99    736.89 o   0.63838
  -5  -7  13     1077.34     1045.46    535.15 o   0.61851
  -4  -7  13     1590.95      783.15    526.84 o   0.60186
  -3  -7  13     1889.59     1158.65    534.82 o   0.58871
  -2  -7  13     2061.04     2306.17    549.52 o   0.57928
  -1  -7  13     7067.25     6932.74    654.71 o   0.57376
   0  -7  13     2986.65     3277.61    567.51 o   0.57228
   1  -7  13     5714.67     6956.27    570.25 o   0.57484
   2  -7  13     1603.56     1726.68    452.42 o   0.58142
   3  -7  13     6815.17     6799.27    559.95 o   0.59186
   4  -7  13      888.24      534.67    511.08 o   0.60597
   5  -7  13    13714.60    15223.00    762.20 o   0.62350
   6  -7  13     1179.53     1850.60    779.04 o   0.64418
  -7  -6  13      354.70      350.25    647.10 o   0.62881
  -6  -6  13      857.97      795.22    502.78 o   0.60480
  -5  -6  13     7756.05     8063.43    683.58 o   0.58379
  -4  -6  13      540.45      923.77    469.55 o   0.56613
  -3  -6  13     1292.45      752.71    511.67 o   0.55212
  -2  -6  13     2771.10     3594.20    553.92 o   0.54205
  -1  -6  13     2990.79     2189.56    521.93 o   0.53616
   0  -6  13     5089.74     5049.73    574.05 o   0.53456
   1  -6  13     7045.60     6473.73    475.17 o   0.53731
   2  -6  13    13940.41    13295.25    592.14 o   0.54434
   3  -6  13     9260.16     9057.29    571.15 o   0.55548
   4  -6  13     1307.73     1094.90    493.38 o   0.57049
   5  -6  13      443.84      827.27    471.14 o   0.58908
   6  -6  13     2785.67     3374.16    496.83 o   0.61092
   7  -6  13     9552.11     9905.60    764.65 o   0.63568
  -8  -5  13     1329.71      790.97    679.30 o   0.62798
  -7  -5  13    13807.41    13539.93   1050.48 o   0.60007
  -6  -5  13     2629.47     3351.15    703.38 o   0.57486
  -5  -5  13     1379.93     1311.04    482.04 o   0.55272
  -4  -5  13     3671.55     2890.06    526.79 o   0.53402
  -3  -5  13     3691.28     2567.74    495.37 o   0.51915
  -2  -5  13     3709.26     3666.22    531.60 o   0.50843
  -1  -5  13      197.51      244.63    357.23 o   0.50214
   0  -5  13    10946.97     9650.70    643.63 o   0.50044
   1  -5  13     2013.06     2039.61    400.63 o   0.50337
   2  -5  13     6817.42     5653.32    477.00 o   0.51086
   3  -5  13    12691.82    13327.62    627.37 o   0.52272
   4  -5  13     4201.84     4813.30    454.71 o   0.53865
   5  -5  13    11257.95    11156.60    713.17 o   0.55830
   6  -5  13     2706.60     3867.55    546.73 o   0.58130
   7  -5  13      297.33       45.46    465.13 o   0.60726
   8  -5  13      641.89     1546.20    705.89 o   0.63583
  -9  -4  13     2282.36     2744.17    745.35 o   0.63591
  -8  -4  13     3432.13     2322.86    736.46 o   0.60453
  -7  -4  13     3282.93     3117.97    699.30 o   0.57549
  -6  -4  13     8364.47     7393.19    824.60 o   0.54915
  -5  -4  13     2443.89     1984.83    609.85 o   0.52592
  -4  -4  13     4647.78     4466.17    681.28 o   0.50624
  -3  -4  13      315.80      251.08    331.54 o   0.49053
  -2  -4  13     1043.49      691.43    394.55 o   0.47917
  -1  -4  13     7315.87     8227.87    600.36 o   0.47249
   0  -4  13    29933.41    28984.35    992.73 o   0.47068
   1  -4  13    11600.25    11829.69    567.48 o   0.47380
   2  -4  13    12223.50    10916.67    557.06 o   0.48175
   3  -4  13     4003.07     4460.21    430.48 o   0.49430
   4  -4  13     1640.44      889.06    339.22 o   0.51112
   5  -4  13     2021.14      726.66    432.60 o   0.53179
   6  -4  13      488.23     1258.69    455.40 o   0.55588
   7  -4  13      317.40      575.17    460.08 o   0.58298
   8  -4  13       10.43       71.07    935.71 o   0.61269
   9  -4  13     1391.47     2037.25   1137.07 o   0.64463
  -9  -3  13       88.72      240.73    639.05 o   0.61799
  -8  -3  13     6301.73     7297.28    815.79 o   0.58565
  -7  -3  13      322.52      413.88    582.04 o   0.55562
  -6  -3  13    10452.17    10823.22    891.94 o   0.52829
  -5  -3  13    11795.47    11702.33    895.10 o   0.50410
  -4  -3  13    26728.39    27301.55   1752.98 o   0.48353
  -3  -3  13     2197.03     2326.45    573.66 o   0.46705
  -2  -3  13     8962.13     8982.49    735.24 o   0.45511
  -1  -3  13     7068.52     6356.91    670.83 o   0.44807
   0  -3  13    70650.27    67478.27   1633.34 o   0.44616
   1  -3  13     8540.66     8278.33    477.48 o   0.44945
   2  -3  13    19609.57    18731.44    682.09 o   0.45783
   3  -3  13     1171.29     1200.59    333.19 o   0.47102
   4  -3  13     3165.92     3012.39    434.04 o   0.48864
   5  -3  13    13017.36    12536.27    878.58 o   0.51022
   6  -3  13     3916.82     3368.28    648.51 o   0.53529
   7  -3  13     1753.19     1625.96    576.26 o   0.56338
   8  -3  13     1942.03     2605.79   1018.63 o   0.59406
   9  -3  13     2610.54     1610.85    994.94 o   0.62696
 -10  -2  13     7950.22    11654.98   1468.72 o   0.63987
  -9  -2  13     3214.78     2993.60    685.40 o   0.60486
  -8  -2  13     7066.29     7064.75    809.37 o   0.57178
  -7  -2  13     4072.28     4210.72    669.87 o   0.54098
  -6  -2  13    18711.24    18462.04   1021.65 o   0.51287
  -5  -2  13    10437.85    10654.99    799.81 o   0.48792
  -4  -2  13    18689.59    17744.40    954.35 o   0.46664
  -3  -2  13     8773.02     7788.04    702.93 o   0.44954
  -2  -2  13    21573.28    20843.63    736.20 o   0.43712
  -1  -2  13      830.06     1156.49    464.77 o   0.42978
   0  -2  13    15761.74    16015.60    887.00 o   0.42779
   1  -2  13    32469.26    29473.67    969.87 o   0.43122
   2  -2  13     2718.20     3470.74    450.84 o   0.43995
   3  -2  13    21851.31    21177.70    812.11 o   0.45366
   4  -2  13    14034.86    13370.05    648.89 o   0.47192
   5  -2  13    13236.79    13257.88    641.69 o   0.49423
   6  -2  13      357.33      624.00    532.89 o   0.52007
   7  -2  13     2627.22     1634.07    557.79 o   0.54894
   8  -2  13      570.02      360.00    552.58 o   0.58039
   9  -2  13     5020.01     6550.00   1172.60 o   0.61402
  10  -2  13     5674.44     6467.09   1255.52 o   0.64949
 -10  -1  13    10404.32    11986.62   1421.34 o   0.63230
  -9  -1  13     7793.87     8528.03   1267.36 o   0.59684
  -8  -1  13     7722.28     9493.15    807.33 o   0.56329
  -7  -1  13     3560.40     3523.02    640.02 o   0.53200
  -6  -1  13      245.07      650.03    506.24 o   0.50339
  -5  -1  13    19399.60    19975.73   1013.41 o   0.47795
  -4  -1  13     6240.07     6650.73    479.14 o   0.45620
  -3  -1  13    17248.62    16111.71    674.59 o   0.43869
  -2  -1  13     1229.87      899.24    333.54 o   0.42596
  -1  -1  13      777.76     1180.55    443.34 o   0.41843
   0  -1  13     1735.90     1904.51    385.86 o   0.41638
   1  -1  13     2650.61     2470.75    397.89 o   0.41991
   2  -1  13     5799.59     5048.11    463.74 o   0.42886
   3  -1  13    28754.54    25417.34    879.57 o   0.44291
   4  -1  13     8226.21     6912.77    491.85 o   0.46160
   5  -1  13     9107.60     9201.29    553.35 o   0.48439
   6  -1  13     4300.69     3521.72    614.52 o   0.51073
   7  -1  13    13653.95    13176.64    895.42 o   0.54010
   8  -1  13    10768.10    11967.86    893.23 o   0.57203
   9  -1  13     2406.79     3328.30   1089.69 o   0.60612
  10  -1  13     4930.77     3032.19   1125.23 o   0.64203
 -10   0  13     4528.66     2037.25   1006.78 o   0.62976
  -9   0  13     7085.05     9203.17   1231.83 o   0.59415
  -8   0  13     1280.65      814.41    546.41 o   0.56043
  -7   0  13     3798.65     3700.47    635.76 o   0.52897
  -6   0  13      758.33      809.95    383.90 o   0.50019
  -5   0  13    30748.21    31473.50    980.81 o   0.47457
  -4   0  13    17004.31    17068.40    724.73 o   0.45266
  -3   0  13    32963.71    34361.54    996.76 o   0.43502
  -2   0  13    19707.18    19373.00    737.25 o   0.42217
  -1   0  13    27706.95    28186.45   1142.66 o   0.41457
   0   0  13    13816.65    14521.07    672.08 o   0.41251
   1   0  13     3720.92     3526.48    420.72 o   0.41607
   2   0  13     1304.75      894.16    360.52 o   0.42510
   3   0  13    19263.57    16995.78    708.26 o   0.43927
   4   0  13    18227.19    19785.04    770.06 o   0.45811
   5   0  13       18.40      143.70    318.41 o   0.48106
   6   0  13     9264.58     9664.84    792.35 o   0.50757
   7   0  13     1975.60     1798.89    580.50 o   0.53712
   8   0  13     3381.68     2653.93    669.51 o   0.56922
   9   0  13      394.65      309.90    552.13 o   0.60347
  10   0  13        0.27     1539.78   1113.38 o   0.63953
 -10   1  13    10399.04     9214.13    843.15 o   0.63230
  -9   1  13     7802.23     7334.43    772.31 o   0.59684
  -8   1  13     7728.73     7795.52    730.06 o   0.56329
  -7   1  13     3552.10     3715.44    544.20 o   0.53200
  -6   1  13      245.82      536.24    373.41 o   0.50339
  -5   1  13    19425.57    19034.09    802.44 o   0.47795
  -4   1  13     6245.47     6140.84    505.98 o   0.45620
  -3   1  13    17242.39    16198.30    703.34 o   0.43869
  -2   1  13     1231.98     1598.44    369.15 o   0.42596
  -1   1  13      779.21      732.87    307.34 o   0.41843
   0   1  13     1734.82     2479.03    388.98 o   0.41638
   1   1  13     2654.54     3078.87    351.89 o   0.41991
   2   1  13     5799.89     5523.60    409.49 o   0.42886
   3   1  13    28757.48    25975.74    874.02 o   0.44291
   4   1  13     8229.92     7684.74    520.89 o   0.46160
   5   1  13     9108.51     9454.83    548.72 o   0.48439
   6   1  13     4301.76     4720.03    644.90 o   0.51073
   7   1  13    13654.15    12122.89    898.92 o   0.54010
   8   1  13    10765.24     9816.02    853.30 o   0.57203
   9   1  13     2407.38     2426.42    674.33 o   0.60612
  10   1  13     4935.97     5033.91   1208.14 o   0.64203
 -10   2  13     7951.16    10174.42   1219.98 o   0.63987
  -9   2  13     3215.58     4341.05    673.24 o   0.60486
  -8   2  13     7070.88     7106.69    994.94 o   0.57178
  -7   2  13     4069.68     4333.22    576.64 o   0.54098
  -6   2  13    18713.20    16959.08    900.08 o   0.51287
  -5   2  13    10433.98    10823.29    608.07 o   0.48792
  -4   2  13    18690.41    17480.10    757.52 o   0.46664
  -3   2  13     8770.39     9526.88    569.84 o   0.44954
  -2   2  13    21569.01    21125.60    685.26 o   0.43712
  -1   2  13      827.96      745.87    309.11 o   0.42978
   0   2  13    15764.71    15315.71    673.76 o   0.42779
   1   2  13    32473.54    31700.39    834.53 o   0.43122
   2   2  13     2714.40     3257.61    361.86 o   0.43995
   3   2  13    21865.46    22209.10    693.25 o   0.45366
   4   2  13    14028.83    13256.91    560.07 o   0.47192
   5   2  13    13234.03    12363.17    644.28 o   0.49423
   6   2  13      357.00      705.19    543.62 o   0.52007
   7   2  13     2620.83     1818.25    590.06 o   0.54894
   8   2  13      569.83      274.69    568.18 o   0.58039
   9   2  13     5022.16     5501.26    790.91 o   0.61402
  10   2  13     5676.71     5637.98   1302.89 o   0.64949
  -9   3  13       88.07       35.53    840.96 o   0.61799
  -8   3  13     6296.00     8433.28   1113.38 o   0.58565
  -7   3  13      322.54      213.20    698.82 o   0.55562
  -6   3  13    10441.54    10851.02    759.95 o   0.52829
  -5   3  13    11795.02    11443.70    794.47 o   0.50410
  -4   3  13    26704.50    26003.61    947.65 o   0.48353
  -3   3  13     2198.28     2318.27    345.59 o   0.46705
  -2   3  13     8950.69     8934.70    466.68 o   0.45511
  -1   3  13     7066.53     7620.11    445.21 o   0.44807
   0   3  13    70671.02    66375.82   1597.83 o   0.44616
   1   3  13     8539.69     8217.96    547.22 o   0.44945
   2   3  13    19611.92    18598.96    654.64 o   0.45783
   3   3  13     1169.54     1351.28    326.86 o   0.47102
   4   3  13     3162.54     3800.07    380.60 o   0.48864
   5   3  13    13022.95    12661.15    672.54 o   0.51022
   6   3  13     3916.72     3968.31    647.10 o   0.53529
   7   3  13     1751.65     1784.39    614.52 o   0.56338
   8   3  13     1942.93     1424.77    659.19 o   0.59406
   9   3  13     2607.90     3279.49    722.52 o   0.62696
  -9   4  13     2282.26     1930.65    959.40 o   0.63591
  -8   4  13     3432.52     2890.06   1006.78 o   0.60453
  -7   4  13     3283.73      568.54    852.80 o   0.57549
  -6   4  13     8359.83     7973.95    694.80 o   0.54915
  -5   4  13     2441.06     2335.01    547.39 o   0.52592
  -4   4  13     4647.94     4324.35    605.09 o   0.50624
  -3   4  13      315.60      381.72    314.39 o   0.49053
  -2   4  13     1040.60      875.65    325.41 o   0.47917
  -1   4  13     7316.69     7892.02    473.61 o   0.47249
   0   4  13    29937.85    28825.88    827.58 o   0.47068
   1   4  13    11600.83    12005.30    547.39 o   0.47380
   2   4  13    12220.37    11769.34    636.37 o   0.48175
   3   4  13     4000.58     3639.93    475.82 o   0.49430
   4   4  13     1641.80      984.73    417.03 o   0.51112
   5   4  13     2022.83      750.12    421.65 o   0.53179
   6   4  13      487.53      424.06    540.16 o   0.55588
   7   4  13      319.17        0.00    531.39 o   0.58298
   8   4  13       10.65      322.68    619.60 o   0.61269
   9   4  13     1389.19     1383.60    699.80 o   0.64463
  -8   5  13     1330.09     2108.32   1030.47 o   0.62798
  -7   5  13    13805.07    14545.03   1409.49 o   0.60007
  -6   5  13     2629.60     2928.72    582.84 o   0.57486
  -5   5  13     1375.00     1410.90    549.24 o   0.55272
  -4   5  13     3669.28     3062.07    613.69 o   0.53402
  -3   5  13     3683.39     2471.86    605.23 o   0.51915
  -2   5  13     3707.83     3470.44    636.52 o   0.50843
  -1   5  13      197.15      439.72    418.93 o   0.50214
   0   5  13    10941.67    10362.05    520.21 o   0.50044
   1   5  13     2017.00     1661.24    365.59 o   0.50337
   2   5  13     6821.21     6823.84    545.41 o   0.51086
   3   5  13    12694.71    12525.71    685.98 o   0.52272
   4   5  13     4204.64     4662.96    536.92 o   0.53865
   5   5  13    11251.97    10899.96    679.83 o   0.55830
   6   5  13     2708.95     3119.59    672.84 o   0.58130
   7   5  13      297.85      753.71    598.44 o   0.60726
   8   5  13      642.24     1097.27    670.83 o   0.63583
  -7   6  13      355.53        0.00    923.87 o   0.62881
  -6   6  13      858.12        0.00    876.49 o   0.60480
  -5   6  13     7757.16     6483.08    744.89 o   0.58379
  -4   6  13      540.92      157.51    537.83 o   0.56613
  -3   6  13     1290.39     1174.73    588.30 o   0.55212
  -2   6  13     2770.02     2187.60    627.98 o   0.54205
  -1   6  13     2991.34     2505.35    615.20 o   0.53616
   0   6  13     5093.35     4305.47    670.03 o   0.53456
   1   6  13     7046.55     6490.36    777.43 o   0.53731
   2   6  13    13945.10    12310.69    900.32 o   0.54434
   3   6  13     9264.83    10232.22    890.42 o   0.55548
   4   6  13     1303.35     1462.94    588.30 o   0.57049
   5   6  13      443.22      735.63    597.58 o   0.58908
   6   6  13     2785.76     2734.92    686.62 o   0.61092
   7   6  13     9552.20    10180.89    986.59 o   0.63568
  -6   7  13      418.03      319.80    983.09 o   0.63838
  -5   7  13     1075.95      546.02    566.00 o   0.61851
  -4   7  13     1590.03     1180.03    601.45 o   0.60186
  -3   7  13     1892.25     1996.08    668.61 o   0.58871
  -2   7  13     2062.57     1680.40    635.04 o   0.57928
  -1   7  13     7077.91     6077.12    799.02 o   0.57376
   0   7  13     2981.99     3664.87    684.33 o   0.57228
   1   7  13     5704.56     5319.95    807.93 o   0.57484
   2   7  13     1606.59     2308.49    663.90 o   0.58142
   3   7  13     6822.27     8093.49    849.82 o   0.59186
   4   7  13      889.26      203.82    597.74 o   0.60597
   5   7  13    13713.77    13893.58   1539.78 o   0.62350
   6   7  13     1178.79     1255.52    971.25 o   0.64418
  -4   8  13     1498.38     2401.91    718.96 o   0.64063
  -3   8  13      228.34      136.17    598.44 o   0.62828
  -2   8  13     5628.75     6591.46    862.66 o   0.61946
  -1   8  13    17470.63    18466.83   1154.34 o   0.61430
   0   8  13     1025.51      263.71    635.86 o   0.61291
   1   8  13     9759.19     8983.93    937.03 o   0.61531
   2   8  13      374.25      531.88    640.67 o   0.62146
   3   8  13     1762.52     1252.17    672.84 o   0.63124
   4   8  13      683.94        0.00    648.72 o   0.64449
  -3  -8  14      681.92      372.43    654.23 o   0.64945
  -2  -8  14     1166.12      832.42    734.75 o   0.64095
  -1  -8  14      187.05        0.00    640.34 o   0.63601
   0  -8  14     4962.61     6625.65    877.50 o   0.63470
   1  -8  14     5624.10     6646.04    710.33 o   0.63706
   2  -8  14      315.55      395.46    693.00 o   0.64303
  -5  -7  14     1379.67     1678.14    798.23 o   0.63992
  -4  -7  14      924.88     1325.52    728.08 o   0.62389
  -3  -7  14     2353.32     1957.15    715.76 o   0.61124
  -2  -7  14     2009.34     1745.03    700.03 o   0.60221
  -1  -7  14     5560.09     4921.77    799.02 o   0.59695
   0  -7  14      248.18      604.47    660.22 o   0.59555
   1  -7  14        8.62      296.47    491.14 o   0.59806
   2  -7  14     1224.08     1396.01    545.38 o   0.60442
   3  -7  14      938.30      956.30    528.83 o   0.61451
   4  -7  14     6547.03     8512.04    906.38 o   0.62815
   5  -7  14     4504.44     5026.03    840.19 o   0.64512
  -7  -6  14     4246.16     4779.43    871.78 o   0.64981
  -6  -6  14      550.66      810.31    715.76 o   0.62664
  -5  -6  14     2833.34     1362.44    555.04 o   0.60643
  -4  -6  14     6320.45     6530.75    677.20 o   0.58949
  -3  -6  14     4271.24     4536.30    637.01 o   0.57609
  -2  -6  14    10591.59    10007.37    749.61 o   0.56649
  -1  -6  14      985.84      675.62    496.53 o   0.56089
   0  -6  14     9367.70     9212.38    697.36 o   0.55941
   1  -6  14      376.11      246.52    394.89 o   0.56208
   2  -6  14     2105.25     2291.62    459.25 o   0.56884
   3  -6  14     4364.18     4253.25    496.23 o   0.57955
   4  -6  14     1174.45     1124.04    534.80 o   0.59400
   5  -6  14      165.62      493.06    512.79 o   0.61192
   6  -6  14     2360.78     3275.12    716.63 o   0.63301
  -8  -5  14     4106.87     5341.86    879.41 o   0.64897
  -7  -5  14      674.02     1326.18    736.89 o   0.62204
  -6  -5  14    16509.54    16363.16   1130.67 o   0.59780
  -5  -5  14    14929.46    15416.14   1117.89 o   0.57658
  -4  -5  14     8827.55     9075.09    682.81 o   0.55872
  -3  -5  14    10277.64    11394.65    739.86 o   0.54457
  -2  -5  14    22599.71    22159.65   1159.41 o   0.53441
  -1  -5  14     1237.02     1512.01    461.70 o   0.52847
   0  -5  14     1844.17     1148.57    455.24 o   0.52690
   1  -5  14      127.80      360.25    369.68 o   0.52973
   2  -5  14     5703.72     5672.94    496.27 o   0.53690
   3  -5  14       23.78       39.02    344.74 o   0.54824
   4  -5  14     5045.72     5209.35    590.28 o   0.56349
   5  -5  14     5702.42     7297.53    642.59 o   0.58234
   6  -5  14     1564.76     2592.99    540.03 o   0.60446
   7  -5  14     1484.58     2815.48    685.40 o   0.62951
  -8  -4  14     2575.38     1092.93    685.40 o   0.62631
  -7  -4  14     1373.52     2185.71    711.31 o   0.59836
  -6  -4  14     1048.13      362.52    631.30 o   0.57312
  -5  -4  14     4961.62     4030.98    732.80 o   0.55095
  -4  -4  14     5764.55     5365.96    739.50 o   0.53224
  -3  -4  14     9524.58     9132.10    854.28 o   0.51736
  -2  -4  14     2410.82     1710.10    458.17 o   0.50665
  -1  -4  14     1251.04      918.89    424.34 o   0.50038
   0  -4  14    14636.47    13129.78    715.69 o   0.49872
   1  -4  14     1521.18     1787.78    385.06 o   0.50172
   2  -4  14     3207.74     3175.80    419.24 o   0.50928
   3  -4  14    13498.71    13866.21    641.66 o   0.52122
   4  -4  14     6564.56     5828.94    476.19 o   0.53723
   5  -4  14     2097.97     2780.72    517.47 o   0.55698
   6  -4  14     3362.84     3353.26    688.53 o   0.58007
   7  -4  14     6290.45     5880.22    814.52 o   0.60613
   8  -4  14     3633.73     4098.19   1196.29 o   0.63478
  -9  -3  14     4905.12     5089.48    797.18 o   0.63927
  -8  -3  14     2665.49     1751.08    678.25 o   0.60810
  -7  -3  14       39.04      887.78    621.90 o   0.57928
  -6  -3  14     2772.50     3803.22    699.00 o   0.55316
  -5  -3  14     8930.41     8259.87    794.47 o   0.53016
  -4  -3  14     2457.79     1267.36    840.96 o   0.51068
  -3  -3  14     1912.40      896.25    564.17 o   0.49516
  -2  -3  14      458.00      664.36    510.69 o   0.48396
  -1  -3  14    16791.27    15881.85    924.76 o   0.47740
   0  -3  14     4512.76     4578.78    615.54 o   0.47566
   1  -3  14    23055.51    21335.14    856.84 o   0.47879
   2  -3  14     4513.14     4118.19    503.84 o   0.48671
   3  -3  14       13.76      222.14    392.38 o   0.49919
   4  -3  14     6904.22     6690.42    546.03 o   0.51589
   5  -3  14     6561.79     5867.20    731.94 o   0.53642
   6  -3  14     3657.54     4521.27    677.78 o   0.56036
   7  -3  14     4620.41     4309.36    722.52 o   0.58729
   8  -3  14     1392.26     1385.81    983.09 o   0.61683
   9  -3  14     6131.40     6609.22   1314.74 o   0.64861
  -9  -2  14      992.67      488.50    633.88 o   0.62659
  -8  -2  14     7189.82     7142.23    804.03 o   0.59476
  -7  -2  14     6882.31     8289.37    829.52 o   0.56525
  -6  -2  14     3805.43     2755.71    685.40 o   0.53845
  -5  -2  14     5271.97     5697.20   1030.47 o   0.51479
  -4  -2  14     1741.98     1628.62    552.77 o   0.49472
  -3  -2  14     1280.05     1254.02    525.87 o   0.47867
  -2  -2  14     2307.02     1661.41    517.40 o   0.46708
  -1  -2  14    16936.76    17329.40    966.02 o   0.46027
   0  -2  14     9166.76     8399.28    567.51 o   0.45847
   1  -2  14     5407.58     5043.02    518.28 o   0.46172
   2  -2  14     2340.18     2534.72    450.95 o   0.46993
   3  -2  14     1077.98     1206.80    403.83 o   0.48284
   4  -2  14     1807.32     2426.31    440.01 o   0.50009
   5  -2  14    20475.52    18976.19   1055.19 o   0.52124
   6  -2  14     4748.76     5279.23    682.55 o   0.54585
   7  -2  14     1925.16     1633.32    605.09 o   0.57346
   8  -2  14     2062.57     1905.28    634.58 o   0.60367
   9  -2  14     2602.45     2511.03   1148.92 o   0.63611
  -9  -1  14     4086.45     4181.10   1148.92 o   0.61885
  -8  -1  14     7127.61     9128.67    842.80 o   0.58660
  -7  -1  14     3036.70     2117.25    626.64 o   0.55666
  -6  -1  14     9230.97     8231.92   1113.38 o   0.52943
  -5  -1  14     9871.56     9700.64   1125.23 o   0.50535
  -4  -1  14     1425.75     2482.34    576.26 o   0.48488
  -3  -1  14    12371.69    11346.22    598.91 o   0.46850
  -2  -1  14    27064.62    25197.10    842.59 o   0.45665
  -1  -1  14    23665.64    25322.74   1115.26 o   0.44969
   0  -1  14     4454.90     3909.15    462.70 o   0.44784
   1  -1  14      665.12      449.51    358.39 o   0.45117
   2  -1  14    33053.62    29246.62    976.74 o   0.45957
   3  -1  14    19884.31    20247.27    781.50 o   0.47276
   4  -1  14     9070.07     9979.62    596.85 o   0.49036
   5  -1  14      653.55     1015.67    530.60 o   0.51192
   6  -1  14      540.68      192.45    542.81 o   0.53695
   7  -1  14     1034.39     1597.32    628.46 o   0.56500
   8  -1  14     6356.23     6321.76    751.55 o   0.59564
   9  -1  14     2404.09     1042.32    935.71 o   0.62849
  -9   0  14     4802.30     6017.00   1148.92 o   0.61625
  -8   0  14     3757.06     4169.67    687.89 o   0.58386
  -7   0  14     1214.20     3849.46    912.03 o   0.55377
  -6   0  14    20632.66    20538.35   1480.56 o   0.52639
  -5   0  14     5193.08     5373.96    600.46 o   0.50216
  -4   0  14     2189.29     2023.46    400.03 o   0.48156
  -3   0  14    18316.92    18404.14    768.54 o   0.46506
  -2   0  14    11579.26    11122.40    592.33 o   0.45312
  -1   0  14     6144.61     5659.76    502.26 o   0.44610
   0   0  14    16555.97    16255.25    726.36 o   0.44424
   1   0  14     2640.98     1558.11    403.83 o   0.44760
   2   0  14    14385.32    14971.14    697.57 o   0.45606
   3   0  14    14447.74    14250.45    677.73 o   0.46935
   4   0  14      357.62      150.71    347.15 o   0.48708
   5   0  14    20330.23    21773.41   1120.79 o   0.50877
   6   0  14      455.37      520.32    527.84 o   0.53395
   7   0  14     1157.94     1439.11    586.27 o   0.56215
   8   0  14      396.72        0.00    546.24 o   0.59294
   9   0  14     7606.02     5981.47   1291.05 o   0.62593
  -9   1  14     4084.33     4174.16    679.66 o   0.61885
  -8   1  14     7134.36     7004.78    734.04 o   0.58660
  -7   1  14     3039.77     2939.64    564.17 o   0.55666
  -6   1  14     9246.17     8940.04    702.18 o   0.52943
  -5   1  14     9868.30    11180.91    760.91 o   0.50535
  -4   1  14     1433.60     1702.53    424.62 o   0.48488
  -3   1  14    12376.99    11895.99    626.46 o   0.46850
  -2   1  14    27065.46    23957.54    874.18 o   0.45665
  -1   1  14    23667.49    23602.70    735.58 o   0.44969
   0   1  14     4454.25     4417.70    457.48 o   0.44784
   1   1  14      664.39     1179.50    380.38 o   0.45117
   2   1  14    33060.85    31541.11   1205.35 o   0.45957
   3   1  14    19888.64    18914.09    788.85 o   0.47276
   4   1  14     9067.37     8712.57    560.38 o   0.49036
   5   1  14      654.14      590.77    358.55 o   0.51192
   6   1  14      540.98      502.38    526.85 o   0.53695
   7   1  14     1035.27     1543.92    596.69 o   0.56500
   8   1  14     6355.68     7094.35    807.75 o   0.59564
   9   1  14     2401.87     2230.25    723.47 o   0.62849
  -9   2  14      992.07     1462.57    626.01 o   0.62659
  -8   2  14     7191.68     6763.20   1006.78 o   0.59476
  -7   2  14     6880.71     7086.07    707.38 o   0.56525
  -6   2  14     3804.90     3883.61    589.35 o   0.53845
  -5   2  14     5271.23     5975.73    657.42 o   0.51479
  -4   2  14     1741.25     1608.92    440.04 o   0.49472
  -3   2  14     1278.25     1371.79    431.30 o   0.47867
  -2   2  14     2309.56     1980.00    370.97 o   0.46708
  -1   2  14    16932.24    16934.73    636.21 o   0.46027
   0   2  14     9171.18     8865.58    571.11 o   0.45847
   1   2  14     5406.60     6516.41    523.33 o   0.46172
   2   2  14     2338.94     1321.22    410.89 o   0.46993
   3   2  14     1078.72      309.38    320.50 o   0.48284
   4   2  14     1808.14     2593.98    450.13 o   0.50009
   5   2  14    20479.30    18360.22    788.34 o   0.52124
   6   2  14     4749.73     4728.14    693.79 o   0.54585
   7   2  14     1921.85      967.91    589.01 o   0.57346
   8   2  14     2061.50     2458.25    685.86 o   0.60367
   9   2  14     2604.88     3507.25    736.41 o   0.63611
  -9   3  14     4899.61     7213.29   1148.92 o   0.63927
  -8   3  14     2667.26     1729.30    912.03 o   0.60810
  -7   3  14       38.26      182.51    489.47 o   0.57928
  -6   3  14     2772.35     2354.17    542.66 o   0.55316
  -5   3  14     8918.06     9114.25    764.66 o   0.53016
  -4   3  14     2456.97     2187.68    565.29 o   0.51068
  -3   3  14     1913.04     1587.73    366.54 o   0.49516
  -2   3  14      458.14      266.88    318.60 o   0.48396
  -1   3  14    16773.77    17465.18    659.31 o   0.47740
   0   3  14     4513.89     5182.00    431.24 o   0.47566
   1   3  14    23072.67    22316.59    858.40 o   0.47879
   2   3  14     4511.75     3965.03    473.62 o   0.48671
   3   3  14       13.88      507.84    391.54 o   0.49919
   4   3  14     6903.26     7534.08    571.51 o   0.51589
   5   3  14     6564.54     5476.41    529.53 o   0.53642
   6   3  14     3661.39     3239.84    674.17 o   0.56036
   7   3  14     4619.90     2516.81    678.25 o   0.58729
   8   3  14     1393.88     1189.82    655.94 o   0.61683
   9   3  14     6133.05     6092.23    851.60 o   0.64861
  -8   4  14     2577.27     3221.70    935.71 o   0.62631
  -7   4  14     1370.95     1764.83    864.65 o   0.59836
  -6   4  14     1047.19     1188.66    549.02 o   0.57312
  -5   4  14     4960.00     4362.12    637.39 o   0.55095
  -4   4  14     5767.47     5453.28    665.48 o   0.53224
  -3   4  14     9524.27     8690.69    569.63 o   0.51736
  -2   4  14     2410.99     1795.46    424.30 o   0.50665
  -1   4  14     1255.30      762.51    336.15 o   0.50038
   0   4  14    14630.72    13999.71    605.42 o   0.49872
   1   4  14     1522.47     1294.55    387.70 o   0.50172
   2   4  14     3210.55     2370.57    453.65 o   0.50928
   3   4  14    13500.85    12780.12    697.45 o   0.52122
   4   4  14     6570.10     6136.53    558.66 o   0.53723
   5   4  14     2097.98     2037.59    632.40 o   0.55698
   6   4  14     3356.59     5059.51    744.13 o   0.58007
   7   4  14     6287.58     8264.46    821.12 o   0.60613
   8   4  14     3628.83     3715.04    743.15 o   0.63478
  -8   5  14     4108.39     4666.73   1160.76 o   0.64897
  -7   5  14      672.31        0.00    923.87 o   0.62204
  -6   5  14    16504.09    16231.74    987.33 o   0.59780
  -5   5  14    14926.76    16443.99    991.50 o   0.57658
  -4   5  14     8822.58     7384.78    783.94 o   0.55872
  -3   5  14    10274.33    10116.33    833.06 o   0.54457
  -2   5  14    22583.00    21563.89   1149.76 o   0.53441
  -1   5  14     1238.97     1536.91    559.46 o   0.52847
   0   5  14     1848.70     1869.94    627.48 o   0.52690
   1   5  14      128.60       15.68    396.19 o   0.52973
   2   5  14     5700.83     5202.94    481.78 o   0.53690
   3   5  14       23.37      100.80    426.91 o   0.54824
   4   5  14     5044.36     4519.08    566.08 o   0.56349
   5   5  14     5706.97     5659.98    758.65 o   0.58234
   6   5  14     1566.64     2218.47    649.05 o   0.60446
   7   5  14     1484.01     1901.26    679.47 o   0.62951
  -7   6  14     4242.87     5578.75   1172.60 o   0.64981
  -6   6  14      551.75      307.96    864.65 o   0.62664
  -5   6  14     2833.42     3897.36    688.69 o   0.60643
  -4   6  14     6319.92     6789.17    799.33 o   0.58949
  -3   6  14     4272.60     4231.78    722.69 o   0.57609
  -2   6  14    10592.72    11200.05    891.71 o   0.56649
  -1   6  14      987.26     1236.09    627.98 o   0.56089
   0   6  14     9364.10     8311.12    832.56 o   0.55941
   1   6  14      377.46      331.65    561.15 o   0.56208
   2   6  14     2104.13     2016.23    644.25 o   0.56884
   3   6  14     4367.94     5513.86    778.36 o   0.57955
   4   6  14     1175.33     1101.54    888.34 o   0.59400
   5   6  14      165.79        0.00    558.15 o   0.61192
   6   6  14     2361.84     2503.13    702.93 o   0.63301
  -5   7  14     1377.43     1166.68    644.90 o   0.63992
  -4   7  14      923.25      458.64    602.33 o   0.62389
  -3   7  14     2350.95     3227.06    703.38 o   0.61124
  -2   7  14     2010.41     2655.01    689.10 o   0.60221
  -1   7  14     5564.85     5046.17    744.84 o   0.59695
   0   7  14      249.94      581.24    593.94 o   0.59555
   1   7  14        8.43      126.62    594.47 o   0.59806
   2   7  14     1226.52      291.34    649.05 o   0.60442
   3   7  14      939.62     1871.43    686.78 o   0.61451
   4   7  14     6553.08     8256.25    940.65 o   0.62815
   5   7  14     4501.94     3316.46   1184.45 o   0.64512
  -3   8  14      682.57      722.33    655.50 o   0.64945
  -2   8  14     1164.80     1033.46    673.86 o   0.64095
  -1   8  14      186.52      183.59    628.15 o   0.63601
   0   8  14     4958.80     4317.98    787.23 o   0.63470
   1   8  14     5626.16     6134.81    868.02 o   0.63706
   2   8  14      316.09      574.80    692.73 o   0.64303
  -4  -7  15     3367.07     2330.56    795.52 o   0.64672
  -3  -7  15     7618.21     7527.17    938.04 o   0.63457
  -2  -7  15     4647.88     4305.81    834.40 o   0.62591
  -1  -7  15     4467.96     6038.19    863.18 o   0.62088
   0  -7  15     1389.84     1998.12    588.83 o   0.61958
   1  -7  15     1516.70     1571.95    576.65 o   0.62203
   2  -7  15      383.78      150.77    514.30 o   0.62819
   3  -7  15     1967.32     2367.53    769.30 o   0.63794
  -6  -6  15     3301.37     4099.62    878.33 o   0.64930
  -5  -6  15      236.61      134.36    630.30 o   0.62986
  -4  -6  15      856.99      751.60    673.24 o   0.61360
  -3  -6  15    15493.96    14549.34   1117.52 o   0.60078
  -2  -6  15     3576.77     2788.10    725.05 o   0.59162
  -1  -6  15     7885.10     7078.92    846.43 o   0.58631
   0  -6  15     3981.12     4296.21    593.71 o   0.58493
   1  -6  15     4478.49     4849.48    616.54 o   0.58752
   2  -6  15     6263.41     5334.01    770.39 o   0.59404
   3  -6  15     4911.83     5373.67    811.89 o   0.60434
   4  -6  15     4831.06     5778.24    845.41 o   0.61824
   5  -6  15     2017.24     3084.32    741.18 o   0.63551
  -7  -5  15     4819.31     3837.27    860.71 o   0.64483
  -6  -5  15     1328.76     2527.10    780.38 o   0.62151
  -5  -5  15    15909.10    14143.51   1075.03 o   0.60117
  -4  -5  15    31126.45    28396.88   1406.98 o   0.58411
  -3  -5  15    16648.22    15492.13   1058.86 o   0.57063
  -2  -5  15     5816.33     5622.15    631.93 o   0.56098
  -1  -5  15     8139.25     6975.97    795.52 o   0.55537
   0  -5  15     2244.70     2227.74    609.85 o   0.55392
   1  -5  15      878.26     1048.81    469.83 o   0.55666
   2  -5  15     1895.70     1769.40    425.58 o   0.56352
   3  -5  15      683.58      589.79    403.18 o   0.57438
   4  -5  15     3259.31     3397.27    556.16 o   0.58899
   5  -5  15     2079.06     2924.30    574.83 o   0.60709
   6  -5  15     2091.52     3051.55    593.95 o   0.62838
  -8  -4  15     1325.96     1354.55    719.69 o   0.64891
  -7  -4  15     8541.88     7376.67    873.75 o   0.62202
  -6  -4  15    18201.71    18547.07   1142.66 o   0.59781
  -5  -4  15     1997.93     2437.27    690.62 o   0.57663
  -4  -4  15     6570.67     6724.50    815.79 o   0.55882
  -3  -4  15    10834.22    12709.14   1385.81 o   0.54472
  -2  -4  15    14343.14    11583.91   1291.05 o   0.53460
  -1  -4  15    10389.74     7154.07   1113.38 o   0.52871
   0  -4  15     2750.50     4078.84    668.61 o   0.52719
   1  -4  15    16625.01    16383.75    705.19 o   0.53006
   2  -4  15    12233.15    11764.69    620.76 o   0.53727
   3  -4  15     4747.92     5724.72    586.11 o   0.54864
   4  -4  15     7947.98     6837.78    795.87 o   0.56392
   5  -4  15     4915.16     4951.36    741.18 o   0.58280
   6  -4  15     1932.50     2193.70    693.00 o   0.60495
   7  -4  15     1110.00     1341.50    664.39 o   0.63002
  -8  -3  15     3168.83     3644.47    773.87 o   0.63135
  -7  -3  15     6861.44     7065.40    865.36 o   0.60368
  -6  -3  15      915.26     1157.22    631.79 o   0.57871
  -5  -3  15     6097.94     6395.77    774.68 o   0.55680
  -4  -3  15    10411.01    10292.86   1267.36 o   0.53834
  -3  -3  15      240.96        0.00    793.58 o   0.52368
  -2  -3  15     7498.31     6242.05   1077.85 o   0.51315
  -1  -3  15     4450.55     3647.17    636.36 o   0.50701
   0  -3  15     8390.92     7601.60    623.66 o   0.50542
   1  -3  15     1619.27     1358.68    437.69 o   0.50842
   2  -3  15     4021.44     3026.64    507.33 o   0.51593
   3  -3  15     3840.65     4873.01    553.15 o   0.52776
   4  -3  15     9678.36     8121.60    807.40 o   0.54363
   5  -3  15     7602.99     7574.58    792.35 o   0.56319
   6  -3  15     4503.22     4094.27    716.63 o   0.58608
   7  -3  15    11964.76    13162.16    955.66 o   0.61192
   8  -3  15       57.97      698.82   1018.63 o   0.64036
  -9  -2  15        8.87      105.61    601.99 o   0.64914
  -8  -2  15     2148.58     3159.39    731.90 o   0.61851
  -7  -2  15      401.04      738.89    631.53 o   0.59023
  -6  -2  15     8000.33     7801.43    862.17 o   0.56467
  -5  -2  15     6651.27     4417.99    983.09 o   0.54219
  -4  -2  15     2737.51     2641.32    876.49 o   0.52321
  -3  -2  15     7245.45     6064.38   1066.00 o   0.50812
  -2  -2  15     3802.67     3725.32    635.04 o   0.49726
  -1  -2  15    11327.13    10222.48    795.52 o   0.49092
   0  -2  15     8906.71     9022.31    632.56 o   0.48928
   1  -2  15    14439.58    12342.09    706.56 o   0.49238
   2  -2  15    14993.95    13523.21    719.73 o   0.50013
   3  -2  15     3931.29     4096.99    505.95 o   0.51233
   4  -2  15     7381.20     6507.09    554.17 o   0.52866
   5  -2  15     6005.57     4606.90    721.60 o   0.54875
   6  -2  15     1590.33      759.89    608.40 o   0.57222
   7  -2  15     6897.30     7787.63    822.96 o   0.59866
   8  -2  15      130.58      395.12    591.82 o   0.62770
  -9  -1  15     4626.78     5128.66   1219.98 o   0.64168
  -8  -1  15     2532.50     1686.27    656.46 o   0.61067
  -7  -1  15    10180.06     9148.58    880.00 o   0.58201
  -6  -1  15      109.28        0.00    746.20 o   0.55607
  -5  -1  15       53.75        0.00    734.36 o   0.53324
  -4  -1  15     8497.67     7248.83   1030.47 o   0.51393
  -3  -1  15    13771.33    14006.95    690.10 o   0.49855
  -2  -1  15      675.41      376.94    370.85 o   0.48748
  -1  -1  15     8657.76     9528.01    757.93 o   0.48101
   0  -1  15     4579.29     4315.49    494.43 o   0.47933
   1  -1  15     1930.72     1931.09    435.53 o   0.48250
   2  -1  15     6824.62     7163.00    570.95 o   0.49041
   3  -1  15    28533.61    27861.20    984.90 o   0.50284
   4  -1  15    25398.45    25398.94    916.30 o   0.51947
   5  -1  15    13651.47    15906.23   1000.61 o   0.53990
   6  -1  15      996.82     2594.29    639.05 o   0.56374
   7  -1  15     1722.99     1739.82    623.58 o   0.59056
   8  -1  15     7963.26     9691.08    907.30 o   0.61997
  -9   0  15       29.02        0.00    923.87 o   0.63917
  -8   0  15     8632.46     9602.47    884.82 o   0.60804
  -7   0  15      851.08     1824.05    840.96 o   0.57925
  -6   0  15      479.49      769.89    781.74 o   0.55318
  -5   0  15    32374.14    31838.10   1257.93 o   0.53022
  -4   0  15       80.81      226.21    470.49 o   0.51079
  -3   0  15      299.77     1020.43    400.55 o   0.49532
  -2   0  15     5215.18     4220.73    482.77 o   0.48417
  -1   0  15     9886.18     9435.69    511.16 o   0.47766
   0   0  15    17209.19    16826.10    767.15 o   0.47597
   1   0  15     1834.57     2175.51    439.47 o   0.47916
   2   0  15    21408.78    19103.47    799.91 o   0.48712
   3   0  15     7760.61     8497.76    584.76 o   0.49963
   4   0  15     4863.72     4818.44    515.89 o   0.51637
   5   0  15      979.08     1344.66    568.78 o   0.53692
   6   0  15      113.86      454.51    560.96 o   0.56088
   7   0  15     1730.62     2052.73    668.53 o   0.58783
   8   0  15     1642.58     2251.71    680.03 o   0.61738
   9   0  15      140.85        0.00    994.94 o   0.64917
  -9   1  15     4625.56     4500.91   1113.38 o   0.64168
  -8   1  15     2530.86     1410.92    625.39 o   0.61067
  -7   1  15    10178.69    11538.26    816.56 o   0.58201
  -6   1  15      108.42      804.85    500.64 o   0.55607
  -5   1  15       53.17        0.00    475.41 o   0.53324
  -4   1  15     8494.72     7475.05    705.53 o   0.51393
  -3   1  15    13784.82    12745.40    670.15 o   0.49855
  -2   1  15      677.98     1340.48    355.84 o   0.48748
  -1   1  15     8667.87     8498.82    496.69 o   0.48101
   0   1  15     4573.54     4705.66    521.71 o   0.47933
   1   1  15     1928.21     1553.84    416.60 o   0.48250
   2   1  15     6821.10     6253.45    533.14 o   0.49041
   3   1  15    28536.59    27543.17    973.97 o   0.50284
   4   1  15    25391.59    24888.98    911.71 o   0.51947
   5   1  15    13651.80    13816.49    963.05 o   0.53990
   6   1  15      996.96      452.86    546.24 o   0.56374
   7   1  15     1722.89     1157.14    615.20 o   0.59056
   8   1  15     7961.73     8557.64    871.03 o   0.61997
  -9   2  15        9.04        0.00    585.09 o   0.64914
  -8   2  15     2148.70     2143.85    864.65 o   0.61851
  -7   2  15      402.74      682.41    548.54 o   0.59023
  -6   2  15     7997.36     9048.48    761.60 o   0.56467
  -5   2  15     6649.60     6546.44    695.00 o   0.54219
  -4   2  15     2737.90     3470.96    615.54 o   0.52321
  -3   2  15     7245.54     7870.67    707.38 o   0.50812
  -2   2  15     3798.70     3883.27    433.92 o   0.49726
  -1   2  15    11318.32    10425.13    536.39 o   0.49092
   0   2  15     8898.94     9975.70    606.24 o   0.48928
   1   2  15    14448.07    13515.08    683.23 o   0.49238
   2   2  15    14990.65    14931.85    729.45 o   0.50013
   3   2  15     3926.23     4308.89    498.56 o   0.51233
   4   2  15     7386.67     8456.17    589.71 o   0.52866
   5   2  15     6010.38     7959.79    794.47 o   0.54875
   6   2  15     1593.98      993.45    598.44 o   0.57222
   7   2  15     6894.69     5864.40    786.08 o   0.59866
   8   2  15      129.96      296.11    603.02 o   0.62770
  -8   3  15     3173.83     3020.34    983.09 o   0.63135
  -7   3  15     6863.25     6109.80    707.38 o   0.60368
  -6   3  15      912.40     1533.20    583.41 o   0.57871
  -5   3  15     6097.47     7506.24    761.60 o   0.55680
  -4   3  15    10418.09     9672.97    624.84 o   0.53834
  -3   3  15      240.99     1006.35    425.73 o   0.52368
  -2   3  15     7499.08     5605.59    539.97 o   0.51315
  -1   3  15     4452.21     4441.08    438.48 o   0.50701
   0   3  15     8380.93     7459.36    488.06 o   0.50542
   1   3  15     1617.88     1146.71    428.65 o   0.50842
   2   3  15     4024.30     3660.83    487.59 o   0.51593
   3   3  15     3842.56     3401.75    491.72 o   0.52776
   4   3  15     9681.43    10850.77    664.42 o   0.54363
   5   3  15     7608.41     8440.41    791.17 o   0.56319
   6   3  15     4503.18     4596.87    699.00 o   0.58608
   7   3  15    11971.24    12087.49    976.05 o   0.61192
   8   3  15       57.85       17.01    590.06 o   0.64036
  -8   4  15     1323.28     1954.34    983.09 o   0.64891
  -7   4  15     8543.59     8717.54   1219.98 o   0.62202
  -6   4  15    18199.62    17977.11   1054.39 o   0.59781
  -5   4  15     1997.41     1974.92    598.79 o   0.57663
  -4   4  15     6571.19     6690.44    738.35 o   0.55882
  -3   4  15    10834.63    10511.26    840.19 o   0.54472
  -2   4  15    14340.54    14380.22    724.73 o   0.53460
  -1   4  15    10391.83    10612.33    639.37 o   0.52871
   0   4  15     2757.02     2744.38    474.04 o   0.52719
   1   4  15    16618.34    16915.76    702.82 o   0.53006
   2   4  15    12243.31    12723.26    708.83 o   0.53727
   3   4  15     4754.67     4761.08    559.20 o   0.54864
   4   4  15     7949.70     8665.10    639.27 o   0.56392
   5   4  15     4910.74     5513.61    737.03 o   0.58280
   6   4  15     1932.21     3321.74    718.96 o   0.60495
   7   4  15     1111.74      121.78    623.58 o   0.63002
  -7   5  15     4820.65     7627.85   1267.36 o   0.64483
  -6   5  15     1331.40     1480.41    615.54 o   0.62151
  -5   5  15    15905.27    17266.08   1055.29 o   0.60117
  -4   5  15    31116.02    28239.37   1300.73 o   0.58411
  -3   5  15    16638.01    16051.46   1004.62 o   0.57063
  -2   5  15     5817.16     5786.81    764.66 o   0.56098
  -1   5  15     8132.00     7583.42    816.56 o   0.55537
   0   5  15     2247.90     2443.41    640.67 o   0.55392
   1   5  15      877.64     1101.57    593.94 o   0.55666
   2   5  15     1892.23     1985.78    486.00 o   0.56352
   3   5  15      684.98      296.11    876.49 o   0.57438
   4   5  15     3261.58     4647.84    738.35 o   0.58899
   5   5  15     2078.88     3160.93    696.30 o   0.60709
   6   5  15     2090.96     3197.11    743.15 o   0.62838
  -6   6  15     3299.37     3269.08   1113.38 o   0.64930
  -5   6  15      237.50      558.14    605.23 o   0.62986
  -4   6  15      856.27       35.04    598.79 o   0.61360
  -3   6  15    15491.72    15284.83   1038.47 o   0.60078
  -2   6  15     3579.54     3624.74    682.95 o   0.59162
  -1   6  15     7882.90     7522.39    810.34 o   0.58631
   0   6  15     3976.38     5174.04    747.87 o   0.58493
   1   6  15     4476.20     3324.15    699.30 o   0.58752
   2   6  15     6266.65     6586.25    797.64 o   0.59404
   3   6  15     4912.13     6918.29    807.93 o   0.60434
   4   6  15     4839.04     5484.00   1148.92 o   0.61824
   5   6  15     2018.48     1279.20   1066.00 o   0.63551
  -4   7  15     3364.42     4963.03    778.77 o   0.64672
  -3   7  15     7615.91     8026.52    908.46 o   0.63457
  -2   7  15     4651.32     4036.79    790.64 o   0.62591
  -1   7  15     4467.86     6481.80    853.17 o   0.62088
   0   7  15     1391.33      829.89    636.36 o   0.61958
   1   7  15     1520.09     2006.67    718.96 o   0.62203
   2   7  15      384.00      540.56    640.34 o   0.62819
   3   7  15     1966.99     1973.84    734.75 o   0.63794
  -1  -7  16     9261.78    10073.74    996.66 o   0.64549
   0  -7  16     2428.80     3647.18    674.90 o   0.64428
   1  -7  16      528.65      773.45    563.34 o   0.64668
  -4  -6  16     1325.71      661.04    753.78 o   0.63838
  -3  -6  16      448.60      882.16    747.87 o   0.62610
  -2  -6  16     3220.52     4082.88    797.64 o   0.61736
  -1  -6  16     2595.51     2952.77    769.30 o   0.61231
   0  -6  16     2682.23     3533.09    614.56 o   0.61103
   1  -6  16      553.02      667.75    557.79 o   0.61355
   2  -6  16      535.11      720.19    628.97 o   0.61983
   3  -6  16     1215.21        0.00    619.60 o   0.62975
   4  -6  16     1938.19     1032.43    715.17 o   0.64314
  -6  -5  16      458.69     1208.14    753.78 o   0.64591
  -5  -5  16     2082.27     2653.98    795.52 o   0.62640
  -4  -5  16     2702.38     3600.36    812.28 o   0.61009
  -3  -5  16     4819.38     3951.12    765.63 o   0.59723
  -2  -5  16     4350.98     3053.11    747.99 o   0.58806
  -1  -5  16     1003.67      557.51    591.82 o   0.58275
   0  -5  16     1539.21      975.09    519.63 o   0.58141
   1  -5  16     7105.49     6820.91    672.99 o   0.58406
   2  -5  16     2048.45     2446.57    720.13 o   0.59065
   3  -5  16     9487.77     9870.75    958.95 o   0.60105
   4  -5  16      228.34      498.06    652.63 o   0.61507
   5  -5  16       71.46        0.00    644.20 o   0.63246
  -7  -4  16     2183.79     1590.12    803.51 o   0.64636
  -6  -4  16     1424.97      703.27    713.12 o   0.62314
  -5  -4  16       93.99      467.68    697.50 o   0.60289
  -4  -4  16     3354.74     4418.42    753.22 o   0.58592
  -3  -4  16     1108.97      118.44    829.11 o   0.57253
  -2  -4  16     3544.36     3292.77   1042.32 o   0.56295
  -1  -4  16     1386.49     1729.30    971.25 o   0.55741
   0  -4  16     3458.75     3624.74    690.62 o   0.55600
   1  -4  16     1558.47     1610.85    661.65 o   0.55877
   2  -4  16     1655.55     1323.80    514.05 o   0.56566
   3  -4  16      301.06      139.46    471.78 o   0.57651
   4  -4  16      977.52     1146.66    602.33 o   0.59111
   5  -4  16    21441.52    22692.53   1270.98 o   0.60919
   6  -4  16      493.64     1194.04    685.52 o   0.63045
  -7  -3  16     1515.01     1489.21    697.04 o   0.62874
  -6  -3  16      801.78      876.79    659.19 o   0.60484
  -5  -3  16     1202.95      513.73    627.48 o   0.58395
  -4  -3  16     1157.18      379.02    829.11 o   0.56642
  -3  -3  16     5183.32     5768.27   1148.92 o   0.55255
  -2  -3  16      530.19     1350.27    900.18 o   0.54262
  -1  -3  16     9753.79     9203.17   1243.67 o   0.53687
   0  -3  16     1992.67     1922.47    590.06 o   0.53541
   1  -3  16     1914.88     2066.96    477.37 o   0.53829
   2  -3  16     1554.49     1414.78    477.37 o   0.54543
   3  -3  16     8205.56     8113.67    640.51 o   0.55668
   4  -3  16       84.70      324.73    602.33 o   0.57178
   5  -3  16    11955.72    12284.70    992.87 o   0.59045
   6  -3  16    11610.33    11916.77    997.67 o   0.61236
   7  -3  16     4507.58     5733.10    792.47 o   0.63718
  -8  -2  16      113.12        0.00    644.25 o   0.64295
  -7  -2  16     1520.12      573.84    664.39 o   0.61584
  -6  -2  16     7640.92     7972.50    878.33 o   0.59142
  -5  -2  16     1299.81     1824.05    959.40 o   0.57004
  -4  -2  16      539.83      153.98    769.89 o   0.55206
  -3  -2  16     4197.21     3719.17    935.71 o   0.53782
  -2  -2  16     4416.71     4666.73   1006.78 o   0.52762
  -1  -2  16     3495.77     3766.55    912.03 o   0.52170
   0  -2  16      618.04     1029.77    442.59 o   0.52020
   1  -2  16     9967.65     9666.53    653.82 o   0.52316
   2  -2  16     4774.51     3604.62    537.48 o   0.53051
   3  -2  16    16560.99    15949.17    797.09 o   0.54206
   4  -2  16      662.32      327.64    549.73 o   0.55757
   5  -2  16    13051.78    13512.45    975.05 o   0.57670
   6  -2  16     7215.06     5890.93    810.45 o   0.59911
   7  -2  16     1825.71     1455.83    645.81 o   0.62445
  -8  -1  16     4792.20     5653.31    822.39 o   0.63541
  -7  -1  16     3185.51     4717.80    772.31 o   0.60796
  -6  -1  16     7127.69     5578.75   1113.38 o   0.58322
  -5  -1  16     5311.68     5211.58   1042.32 o   0.56153
  -4  -1  16     3436.33     4370.62    994.94 o   0.54327
  -3  -1  16     4571.77     4607.51    994.94 o   0.52879
  -2  -1  16      860.62      385.51    442.42 o   0.51841
  -1  -1  16    13182.25    12309.45    583.31 o   0.51238
   0  -1  16     8455.26     8280.97    624.10 o   0.51086
   1  -1  16     5211.14     5208.81    545.99 o   0.51387
   2  -1  16     1601.10      992.38    448.42 o   0.52135
   3  -1  16    12878.13    13802.43    739.86 o   0.53311
   4  -1  16     6725.84     7366.51    778.77 o   0.54886
   5  -1  16      139.15      428.03    602.33 o   0.56829
   6  -1  16     1576.00     1544.03    637.39 o   0.59102
   7  -1  16      242.18      672.91    647.50 o   0.61669
   8  -1  16     7338.16     8239.02    908.00 o   0.64495
  -8   0  16      863.76      501.76    627.32 o   0.63288
  -7   0  16    18579.27    19176.23   1587.16 o   0.60532
  -6   0  16     1267.94     1895.12    888.34 o   0.58046
  -5   0  16      682.14      130.29    746.20 o   0.55866
  -4   0  16     2358.51     2714.42    585.09 o   0.54031
  -3   0  16     2132.88     1452.45    531.13 o   0.52575
  -2   0  16    12071.57    11589.49    794.30 o   0.51531
  -1   0  16       53.81      619.78    342.37 o   0.50924
   0   0  16      685.82      442.02    427.94 o   0.50770
   1   0  16     2407.02     2362.47    461.11 o   0.51074
   2   0  16    15982.75    13101.67    720.46 o   0.51826
   3   0  16     3426.09     3125.28    490.43 o   0.53009
   4   0  16      388.22      911.87    552.01 o   0.54593
   5   0  16        3.91        0.00    577.71 o   0.56545
   6   0  16       10.52        0.00    543.62 o   0.58829
   7   0  16     1053.69      443.51    626.64 o   0.61408
   8   0  16      170.01       86.82    649.26 o   0.64246
  -8   1  16     4789.47     4725.95   1172.60 o   0.63541
  -7   1  16     3183.99     4075.63    661.49 o   0.60796
  -6   1  16     7131.27     7148.75    726.35 o   0.58322
  -5   1  16     5306.17     4563.03    655.94 o   0.56153
  -4   1  16     3428.43     3728.98    630.30 o   0.54327
  -3   1  16     4575.35     3407.20    615.54 o   0.52879
  -2   1  16      857.77     1182.99    446.12 o   0.51841
  -1   1  16    13177.51    12574.80    611.00 o   0.51238
   0   1  16     8455.05     7694.15    603.66 o   0.51086
   1   1  16     5206.15     4411.91    519.69 o   0.51387
   2   1  16     1603.29      722.61    436.33 o   0.52135
   3   1  16    12870.57    12749.08    716.69 o   0.53311
   4   1  16     6726.30     5502.18    547.05 o   0.54886
   5   1  16      139.43       12.75    547.39 o   0.56829
   6   1  16     1574.44     2351.21    677.78 o   0.59102
   7   1  16      242.45      906.10    628.15 o   0.61669
   8   1  16     7339.05     9298.61    939.96 o   0.64495
  -8   2  16      112.66        0.00    781.74 o   0.64295
  -7   2  16     1520.35     1105.74    576.26 o   0.61584
  -6   2  16     7643.95     8060.26    791.17 o   0.59142
  -5   2  16     1300.67      544.13    556.91 o   0.57004
  -4   2  16      539.43      566.41    548.54 o   0.55206
  -3   2  16     4197.81     4020.81    514.30 o   0.53782
  -2   2  16     4419.17     4797.21    532.89 o   0.52762
  -1   2  16     3496.53     3868.55    523.46 o   0.52170
   0   2  16      620.61      633.54    372.96 o   0.52020
   1   2  16     9960.27     8946.82    642.52 o   0.52316
   2   2  16     4766.43     4172.21    524.16 o   0.53051
   3   2  16    16558.97    16965.40    811.13 o   0.54206
   4   2  16      663.29      742.21    445.09 o   0.55757
   5   2  16    13055.94    12733.63    950.57 o   0.57670
   6   2  16     7216.66     6708.84    828.65 o   0.59911
   7   2  16     1823.65     2310.50    720.13 o   0.62445
  -7   3  16     1518.64     1741.14    636.52 o   0.62874
  -6   3  16      801.49      921.61    569.34 o   0.60484
  -5   3  16     1208.07     1262.85    594.47 o   0.58395
  -4   3  16     1157.27     1827.29    480.77 o   0.56642
  -3   3  16     5177.21     4760.19    533.71 o   0.55255
  -2   3  16      530.54      930.37    451.00 o   0.54262
  -1   3  16     9755.04     8568.93    617.83 o   0.53687
   0   3  16     1992.78     1409.56    470.60 o   0.53541
   1   3  16     1915.45     1167.80    444.67 o   0.53829
   2   3  16     1553.88     1699.16    482.70 o   0.54543
   3   3  16     8200.92     8664.68    660.97 o   0.55668
   4   3  16       84.75      102.60    443.55 o   0.57178
   5   3  16    11956.21    14296.30    988.29 o   0.59045
   6   3  16    11616.53    13623.28    983.86 o   0.61236
   7   3  16     4508.86     5407.22    824.94 o   0.63718
  -7   4  16     2180.30     1006.78    876.49 o   0.64636
  -6   4  16     1424.55     2459.41    638.70 o   0.62314
  -5   4  16       94.32      200.15    585.09 o   0.60289
  -4   4  16     3355.88     4470.28    728.51 o   0.58592
  -3   4  16     1109.99      481.46    559.73 o   0.57253
  -2   4  16     3542.57     4810.54    707.38 o   0.56295
  -1   4  16     1385.03     1855.79    473.87 o   0.55741
   0   4  16     3460.94     4428.22    534.23 o   0.55600
   1   4  16     1553.89     1533.59    496.32 o   0.55877
   2   4  16     1654.27     1898.88    598.44 o   0.56566
   3   4  16      301.66      418.72    534.26 o   0.57651
   4   4  16      979.66     1396.86    609.85 o   0.59111
   5   4  16    21446.00    24430.07   1302.18 o   0.60919
   6   4  16      493.41      522.71    636.36 o   0.63045
  -6   5  16      457.00      603.74    632.40 o   0.64591
  -5   5  16     2082.41     1636.63    648.07 o   0.62640
  -4   5  16     2697.70     5239.48    753.64 o   0.61009
  -3   5  16     4816.49     3877.53    713.12 o   0.59723
  -2   5  16     4343.36     3488.75    685.40 o   0.58806
  -1   5  16     1003.32     1103.42    623.97 o   0.58275
   0   5  16     1537.50     1055.40    635.86 o   0.58141
   1   5  16     7102.19     7458.41    827.13 o   0.58406
   2   5  16     2050.96     1922.32    649.05 o   0.59065
   3   5  16     9494.26    10474.87    879.04 o   0.60105
   4   5  16      228.56      474.12    594.37 o   0.61507
   5   5  16       70.68        0.00    610.71 o   0.63246
  -4   6  16     1325.48      824.28    669.51 o   0.63838
  -3   6  16      448.86     1320.21    677.94 o   0.62610
  -2   6  16     3218.79     4430.16    789.84 o   0.61736
  -1   6  16     2593.19     2807.01    732.80 o   0.61231
   0   6  16     2679.49     2646.30    719.69 o   0.61103
   1   6  16      551.77     1097.06    665.48 o   0.61355
   2   6  16      535.21      522.81    615.54 o   0.61983
   3   6  16     1218.70     2209.84    724.14 o   0.62975
   4   6  16     1938.56     1800.36   1089.69 o   0.64314
  -1   7  16     9262.22     7285.60    929.21 o   0.64549
   0   7  16     2431.36     2394.93    719.69 o   0.64428
   1   7  16      528.60      257.85    671.06 o   0.64668
  -2  -6  17     2146.85     2727.35    794.30 o   0.64364
  -1  -6  17     1618.54     1869.96    747.87 o   0.63883
   0  -6  17     1560.46     1470.64    619.99 o   0.63764
   1  -6  17     2042.37     1421.30    599.84 o   0.64010
   2  -6  17      932.78     1191.82    753.64 o   0.64615
  -4  -5  17     3408.51     4689.56    861.73 o   0.63659
  -3  -5  17       54.88      544.28    692.73 o   0.62431
  -2  -5  17     2373.29     1660.44    682.55 o   0.61559
  -1  -5  17      599.30     1539.78    935.71 o   0.61056
   0  -5  17     7506.27     7856.61    908.69 o   0.60931
   1  -5  17       66.51      534.40    650.73 o   0.61188
   2  -5  17       83.93        0.00    655.94 o   0.61822
   3  -5  17     6382.86     6680.87    891.71 o   0.62820
   4  -5  17      813.37      517.94    694.55 o   0.64166
  -6  -4  17     1055.02     1090.30    731.08 o   0.64904
  -5  -4  17     2796.04     3007.57    770.62 o   0.62966
  -4  -4  17     4166.88     4940.13    866.09 o   0.61347
  -3  -4  17     2189.83     3032.19   1089.69 o   0.60072
  -2  -4  17      328.44      225.05    840.96 o   0.59165
  -1  -4  17     5632.02     4820.71   1160.76 o   0.58641
   0  -4  17    16853.90    18919.89   1193.46 o   0.58512
   1  -4  17     2197.29     1658.80    686.62 o   0.58780
   2  -4  17     1034.10      900.80    635.86 o   0.59438
   3  -4  17     2869.30     3289.91    745.52 o   0.60476
   4  -4  17      502.90      395.85    657.42 o   0.61873
   5  -4  17     6279.74     6632.99    869.10 o   0.63606
  -6  -3  17     1618.44     1111.61    722.86 o   0.63148
  -5  -3  17      483.45        0.00    660.22 o   0.61155
  -4  -3  17     3430.97     1421.34    935.71 o   0.59487
  -3  -3  17     3284.05     5116.82   1160.76 o   0.58172
  -2  -3  17     9441.40     9155.79   1267.36 o   0.57234
  -1  -3  17     1219.41     1693.76    900.18 o   0.56693
   0  -3  17     7835.55     8320.75    854.28 o   0.56559
   1  -3  17     3819.68     3264.72    728.08 o   0.56835
   2  -3  17     3377.62     4614.17    766.31 o   0.57517
   3  -3  17    17832.84    18153.51   1132.98 o   0.58588
   4  -3  17     4909.83     5486.02    822.39 o   0.60030
   5  -3  17     1868.93     2421.34    727.35 o   0.61814
   6  -3  17       69.85        0.00    638.70 o   0.63914
  -7  -2  17     2318.58     2739.07    762.02 o   0.64199
  -6  -2  17     1967.33     2842.51    756.27 o   0.61864
  -5  -2  17     7909.92     9179.48   1326.58 o   0.59828
  -4  -2  17     4271.56     4785.17   1113.38 o   0.58122
  -3  -2  17     1101.53     2487.34    983.09 o   0.56775
  -2  -2  17    12932.55    14023.88   1433.18 o   0.55814
  -1  -2  17     9666.31     8995.57    836.40 o   0.55259
   0  -2  17    18083.12    18017.94   1109.14 o   0.55121
   1  -2  17     4324.94     3977.15    715.76 o   0.55405
   2  -2  17    10118.95    10114.17    715.52 o   0.56104
   3  -2  17     4375.24     4457.13    594.25 o   0.57202
   4  -2  17    15136.92    14664.79   1042.70 o   0.58677
   5  -2  17      773.98      822.40    623.58 o   0.60502
   6  -2  17     1064.45      883.41    648.07 o   0.62646
  -7  -1  17     6936.77     8014.89    900.39 o   0.63444
  -6  -1  17      510.81        0.00    876.49 o   0.61081
  -5  -1  17     1085.02        0.00    864.65 o   0.59017
  -4  -1  17     1603.97     1208.14    912.03 o   0.57287
  -3  -1  17     7677.87     6597.38   1125.23 o   0.55920
  -2  -1  17     1918.61     1314.74    888.34 o   0.54944
  -1  -1  17     1111.51      708.37    431.51 o   0.54380
   0  -1  17     5429.17     5835.79    743.15 o   0.54240
   1  -1  17     6245.07     5585.98    604.25 o   0.54529
   2  -1  17      332.90      235.71    441.25 o   0.55239
   3  -1  17     7262.24     7107.85    625.87 o   0.56354
   4  -1  17     2058.52     1555.94    639.69 o   0.57850
   5  -1  17     2143.73     2343.55    675.92 o   0.59700
   6  -1  17     6173.75     6969.90    854.16 o   0.61872
   7  -1  17      183.17      401.76    651.83 o   0.64333
  -7   0  17     3226.90     4417.99   1066.00 o   0.63190
  -6   0  17     5951.83     7106.69   1101.54 o   0.60817
  -5   0  17     1036.38     1563.47    900.18 o   0.58745
  -4   0  17     1508.93     2712.39    888.34 o   0.57006
  -3   0  17     1308.89      563.04    500.88 o   0.55632
  -2   0  17      572.31      935.24    448.21 o   0.54651
  -1   0  17      939.56     1238.63    469.16 o   0.54084
   0   0  17     3007.09     3658.48    673.86 o   0.53944
   1   0  17     5913.34     5418.65    578.26 o   0.54234
   2   0  17      675.30      332.78    449.53 o   0.54947
   3   0  17      687.62      872.23    468.86 o   0.56068
   4   0  17       69.44        0.00    602.33 o   0.57572
   5   0  17     5188.35     4810.91    731.08 o   0.59431
   6   0  17     1387.49     1452.29    665.80 o   0.61612
   7   0  17       20.71      280.38    659.11 o   0.64083
  -7   1  17     6940.42     7947.65   1172.60 o   0.63444
  -6   1  17      510.85      739.30    553.14 o   0.61081
  -5   1  17     1087.45     2067.59    591.94 o   0.59017
  -4   1  17     1602.74      897.33    569.03 o   0.57287
  -3   1  17     7669.50     6513.01    601.47 o   0.55920
  -2   1  17     1916.87     1293.91    481.26 o   0.54944
  -1   1  17     1106.06     1075.28    459.14 o   0.54380
   0   1  17     5421.93     5806.81    721.53 o   0.54240
   1   1  17     6240.81     5535.96    576.52 o   0.54529
   2   1  17      332.77      518.48    465.71 o   0.55239
   3   1  17     7267.09     7693.25    644.02 o   0.56354
   4   1  17     2055.58     1323.85    653.11 o   0.57850
   5   1  17     2147.17     1453.57    647.10 o   0.59700
   6   1  17     6174.97     6112.58    845.78 o   0.61872
   7   1  17      183.19      276.63    667.52 o   0.64333
  -7   2  17     2319.60     2195.31    650.70 o   0.64199
  -6   2  17     1968.37     2889.47    682.24 o   0.61864
  -5   2  17     7912.47     8357.06    840.19 o   0.59828
  -4   2  17     4273.72     4737.89    693.79 o   0.58122
  -3   2  17     1101.51     1112.83    482.36 o   0.56775
  -2   2  17    12938.92    12838.39    728.83 o   0.55814
  -1   2  17     9666.60     9129.21    669.03 o   0.55259
   0   2  17    18081.34    18492.96    876.82 o   0.55121
   1   2  17     4331.78     6292.32    731.94 o   0.55405
   2   2  17    10112.18    10485.36    701.45 o   0.56104
   3   2  17     4378.10     4628.19    560.20 o   0.57202
   4   2  17    15134.45    16589.48   1034.33 o   0.58677
   5   2  17      772.90      873.48    648.72 o   0.60502
   6   2  17     1065.44     2259.67    661.49 o   0.62646
  -6   3  17     1619.86     1507.57    644.25 o   0.63148
  -5   3  17      482.95      556.00    606.82 o   0.61155
  -4   3  17     3434.04     2831.00    694.55 o   0.59487
  -3   3  17     3283.42     4031.34    543.26 o   0.58172
  -2   3  17     9442.16    10556.06    697.07 o   0.57234
  -1   3  17     1218.81     1107.30    485.33 o   0.56693
   0   3  17     7839.86     8629.86    653.32 o   0.56559
   1   3  17     3817.44     3105.23    536.18 o   0.56835
   2   3  17     3375.84     2830.41    644.25 o   0.57517
   3   3  17    17825.51    19199.92   1155.79 o   0.58588
   4   3  17     4909.58     6758.74    799.81 o   0.60030
   5   3  17     1865.57     1929.01    695.00 o   0.61814
   6   3  17       70.14      488.81    623.58 o   0.63914
  -6   4  17     1052.85      602.74    618.88 o   0.64904
  -5   4  17     2796.14     3767.11    741.88 o   0.62966
  -4   4  17     4170.44     4932.16    764.66 o   0.61347
  -3   4  17     2192.20     1619.35    674.17 o   0.60072
  -2   4  17      327.55      517.11    581.68 o   0.59165
  -1   4  17     5631.78     4725.95    737.03 o   0.58641
   0   4  17    16841.58    18626.18   1109.71 o   0.58512
   1   4  17     2194.63     1997.07    513.05 o   0.58780
   2   4  17     1034.60      652.70    594.47 o   0.59438
   3   4  17     2871.89     4983.13    771.97 o   0.60476
   4   4  17      503.66     1104.54    648.07 o   0.61873
   5   4  17     6285.14     6769.13    862.66 o   0.63606
  -4   5  17     3407.66     6125.63    811.89 o   0.63659
  -3   5  17       54.82      818.39    655.50 o   0.62431
  -2   5  17     2372.21     3043.58    715.17 o   0.61559
  -1   5  17      596.92       38.41    618.25 o   0.61056
   0   5  17     7504.55     9723.68    916.84 o   0.60931
   1   5  17       66.42      599.02    625.34 o   0.61188
   2   5  17       83.75      594.21    652.64 o   0.61822
   3   5  17     6384.50     6040.69   1243.67 o   0.62820
   4   5  17      815.88      473.78    971.25 o   0.64166
  -2   6  17     2145.43     2022.64    715.03 o   0.64364
  -1   6  17     1619.18     1778.85    715.76 o   0.63883
   0   6  17     1558.75     1182.65    690.92 o   0.63764
   1   6  17     2041.05     1260.37    723.47 o   0.64010
   2   6  17      934.65     1396.54    707.38 o   0.64615
  -2  -5  18     2943.38     3031.25    777.43 o   0.64350
  -1  -5  18     4123.15     4643.21    862.54 o   0.63873
   0  -5  18      295.91      433.95    649.26 o   0.63758
   1  -5  18     3380.11     2554.22    777.69 o   0.64007
   2  -5  18     7105.80     7717.15    967.32 o   0.64616
  -4  -4  18     2118.14     2187.31    779.04 o   0.64140
  -3  -4  18     1840.63     3328.30   1160.76 o   0.62926
  -2  -4  18     1660.02     3292.77   1113.38 o   0.62064
  -1  -4  18     1913.19     3371.25    782.25 o   0.61569
   0  -4  18     5626.30     5063.74    834.40 o   0.61450
   1  -4  18     3684.95     3282.28    794.47 o   0.61708
   2  -4  18     6153.22     7818.20    942.20 o   0.62340
   3  -4  18     2849.40     2910.07    802.85 o   0.63334
   4  -4  18     5678.59     5738.66    862.66 o   0.64673
  -5  -3  18     2793.35     2990.16    828.02 o   0.63953
  -4  -3  18      936.84      888.34    947.56 o   0.62363
  -3  -3  18     3583.51     2949.28   1042.32 o   0.61114
  -2  -3  18     1967.58      284.27    959.40 o   0.60226
  -1  -3  18     7437.77     7598.92    878.93 o   0.59716
   0  -3  18     8092.34     6989.02    896.04 o   0.59593
   1  -3  18        4.56      759.25    652.63 o   0.59860
   2  -3  18     2108.96     2085.79    699.00 o   0.60511
   3  -3  18     2938.99     3462.11    762.02 o   0.61534
   4  -3  18     3624.00     4275.60    798.23 o   0.62912
   5  -3  18      397.88      967.71    724.14 o   0.64621
  -6  -2  18     5837.22     6566.44    896.04 o   0.64627
  -5  -2  18     3607.83     3790.24   1077.85 o   0.62685
  -4  -2  18     6117.75     6218.36   1160.76 o   0.61062
  -3  -2  18    11930.69    14639.79   1516.09 o   0.59786
  -2  -2  18      292.36     1563.47    876.49 o   0.58878
  -1  -2  18     1743.14     2742.11    692.73 o   0.58356
   0  -2  18     6061.94     6129.20    806.08 o   0.58230
   1  -2  18     2879.30     2334.52    686.62 o   0.58503
   2  -2  18     1920.86     2528.41    667.52 o   0.59169
   3  -2  18     1950.69     1977.89    711.75 o   0.60215
   4  -2  18      374.75      147.56    657.10 o   0.61622
   5  -2  18     2185.18     2511.30    741.73 o   0.63366
  -6  -1  18    10504.32    11370.71   1445.03 o   0.63878
  -5  -1  18     1054.95     1776.67   1030.47 o   0.61912
  -4  -1  18     2111.20     2605.79    947.56 o   0.60269
  -3  -1  18     1020.03        0.00    805.43 o   0.58975
  -2  -1  18    10089.73     7618.93    848.58 o   0.58054
  -1  -1  18     7552.81     8695.72    659.39 o   0.57525
   0  -1  18      591.66      522.79    580.96 o   0.57397
   1  -1  18       15.51      310.49    588.30 o   0.57674
   2  -1  18     7049.86     6864.47    853.79 o   0.58349
   3  -1  18     3962.30     3741.06    716.05 o   0.59410
   4  -1  18       25.34      976.93    627.98 o   0.60836
   5  -1  18     3014.21     4209.01    783.06 o   0.62601
   6  -1  18     1701.11     2616.82    736.89 o   0.64679
  -6   0  18      304.94     1125.23    876.49 o   0.63626
  -5   0  18     3106.83     2357.05   1054.16 o   0.61652
  -4   0  18      112.54        0.00    817.27 o   0.60002
  -3   0  18      877.13      725.68    559.73 o   0.58702
  -2   0  18        4.83        0.00    455.17 o   0.57777
  -1   0  18       69.27      239.51    459.06 o   0.57245
   0   0  18      661.45     1081.89    612.13 o   0.57117
   1   0  18        7.35      221.11    559.46 o   0.57395
   2   0  18     5688.94     4037.16    761.60 o   0.58074
   3   0  18      594.65     1638.53    660.22 o   0.59139
   4   0  18     4166.38     3405.97    760.91 o   0.60571
   5   0  18     6280.91     6305.80    853.79 o   0.62344
   6   0  18      306.17      185.59    682.24 o   0.64431
  -6   1  18    10510.02    12294.58   1397.65 o   0.63878
  -5   1  18     1055.35     1431.52    615.20 o   0.61912
  -4   1  18     2108.43     2790.08    661.07 o   0.60269
  -3   1  18     1020.54     1099.59    490.85 o   0.58975
  -2   1  18    10080.44    10514.62    722.44 o   0.58054
  -1   1  18     7554.82     7572.60    648.50 o   0.57525
   0   1  18      594.62      806.42    484.41 o   0.57397
   1   1  18       15.65      283.42    597.74 o   0.57674
   2   1  18     7049.02     5297.07    769.98 o   0.58349
   3   1  18     3966.16     4862.54    787.15 o   0.59410
   4   1  18       25.33        0.00    572.56 o   0.60836
   5   1  18     3013.68     3949.81    744.84 o   0.62601
   6   1  18     1703.65     2173.46    762.15 o   0.64679
  -6   2  18     5839.05     8252.47    855.99 o   0.64627
  -5   2  18     3610.29     4776.79    748.77 o   0.62685
  -4   2  18     6118.46     5572.83    635.17 o   0.61062
  -3   2  18    11932.62    12480.04    769.61 o   0.59786
  -2   2  18      292.60      726.37    460.10 o   0.58878
  -1   2  18     1746.17     1396.62    525.76 o   0.58356
   0   2  18     6065.06     6732.34    650.15 o   0.58230
   1   2  18     2882.00     2884.13    695.15 o   0.58503
   2   2  18     1916.02     2306.15    666.11 o   0.59169
   3   2  18     1949.08     1504.43    667.52 o   0.60215
   4   2  18      374.39      779.47    657.42 o   0.61622
   5   2  18     2184.89     2552.49    745.40 o   0.63366
  -5   3  18     2793.64     2540.43    721.53 o   0.63953
  -4   3  18      936.35     1403.24    665.48 o   0.62363
  -3   3  18     3582.52     3103.26    678.40 o   0.61114
  -2   3  18     1967.17     1373.55    665.80 o   0.60226
  -1   3  18     7433.20     8669.04    692.28 o   0.59716
   0   3  18     8091.37     8676.79    695.10 o   0.59593
   1   3  18        4.41      743.72    504.81 o   0.59860
   2   3  18     2106.08     1022.76    600.24 o   0.60511
   3   3  18     2939.83     4436.98    752.52 o   0.61534
   4   3  18     3619.75     4068.67    760.56 o   0.62912
   5   3  18      397.01      580.25    686.16 o   0.64621
  -4   4  18     2120.39     2101.71    720.13 o   0.64140
  -3   4  18     1842.17     2719.66    726.35 o   0.62926
  -2   4  18     1658.13     1199.70    699.00 o   0.62064
  -1   4  18     1912.20     2003.82    722.69 o   0.61569
   0   4  18     5628.29     7769.98    862.66 o   0.61450
   1   4  18     3679.40     1897.18    719.46 o   0.61708
   2   4  18     6149.50     8099.67    710.65 o   0.62340
   3   4  18     2844.38     4379.72    803.51 o   0.63334
   4   4  18     5682.12     6190.06    850.53 o   0.64673
  -2   5  18     2943.01     2987.65    750.30 o   0.64350
  -1   5  18     4122.91     4587.85    787.15 o   0.63873
   0   5  18      295.17      318.66    665.48 o   0.63758
   1   5  18     3379.42     2825.93    779.04 o   0.64007
   2   5  18     7108.51     7470.59    941.53 o   0.64616
  -2  -4  19     3817.08     3126.95   1160.76 o   0.64989
  -1  -4  19      412.33      786.73    717.94 o   0.64520
   0  -4  19     2758.55     3793.73    812.70 o   0.64410
   1  -4  19     3700.52     5156.94    908.46 o   0.64660
  -3  -3  19      971.89     1326.58   1054.16 o   0.64078
  -2  -3  19     8912.86     9807.24   1480.56 o   0.63236
  -1  -3  19     2104.02     1477.72    701.14 o   0.62754
   0  -3  19     1425.61     3197.72    774.41 o   0.62641
   1  -3  19      592.09      695.98    681.28 o   0.62898
   2  -3  19    10818.77    11379.19   1054.39 o   0.63522
   3  -3  19     1266.36     1376.17    695.00 o   0.64501
  -4  -2  19      520.28      935.71    959.40 o   0.64026
  -3  -2  19     2283.12     1670.07   1066.00 o   0.62813
  -2  -2  19     5329.99     5951.63    862.17 o   0.61954
  -1  -2  19     2202.17     1498.49    690.01 o   0.61461
   0  -2  19      882.78      931.59    648.72 o   0.61346
   1  -2  19     3628.70     5203.29    821.07 o   0.61609
   2  -2  19      456.38      217.35    652.64 o   0.62245
   3  -2  19       94.25      872.37    699.00 o   0.63245
   4  -2  19      919.15      553.63    648.72 o   0.64589
  -5  -1  19     6365.85     6526.31   1314.74 o   0.64832
  -4  -1  19      293.04      213.20    947.56 o   0.63269
  -3  -1  19      199.89        0.00    959.40 o   0.62042
  -2  -1  19     3335.60     3430.35    762.02 o   0.61171
  -1  -1  19     2842.07     2235.19    530.61 o   0.60673
   0  -1  19      926.26     1581.24    678.40 o   0.60556
   1  -1  19     2084.75     1575.98    696.30 o   0.60822
   2  -1  19      933.58      358.71    608.65 o   0.61467
   3  -1  19     3791.87     5169.14    857.70 o   0.62478
   4  -1  19      431.59     1233.77    723.56 o   0.63839
  -5   0  19      689.94      331.65    888.34 o   0.64584
  -4   0  19     2470.47     2226.76   1018.63 o   0.63015
  -3   0  19     7663.45     9822.47    729.20 o   0.61782
  -2   0  19      922.37     2083.58    538.52 o   0.60908
  -1   0  19      843.36      741.69    503.41 o   0.60408
   0   0  19      747.38     1544.11    523.96 o   0.60290
   1   0  19     1492.61      702.81    656.46 o   0.60557
   2   0  19      681.05      166.36    656.46 o   0.61205
   3   0  19     4453.83     5115.33    802.85 o   0.62221
   4   0  19     9673.03    11126.47    971.10 o   0.63587
  -5   1  19     6369.54     6206.51   1208.14 o   0.64832
  -4   1  19      292.13      460.20    503.64 o   0.63269
  -3   1  19      198.75      224.50    493.56 o   0.62042
  -2   1  19     3340.39     3968.10    590.36 o   0.61171
  -1   1  19     2845.97     1945.24    541.46 o   0.60673
   0   1  19      928.30      400.93    507.20 o   0.60556
   1   1  19     2084.31     2252.48    689.10 o   0.60822
   2   1  19      936.95     1065.86    661.49 o   0.61467
   3   1  19     3788.54     5489.24    795.52 o   0.62478
   4   1  19      430.10      129.31    631.96 o   0.63839
  -4   2  19      520.81     1421.34    678.40 o   0.64026
  -3   2  19     2283.46     2560.38    577.33 o   0.62813
  -2   2  19     5331.16     6941.71    678.00 o   0.61954
  -1   2  19     2202.06     1984.03    537.40 o   0.61461
   0   2  19      885.27      407.49    476.92 o   0.61346
   1   2  19     3623.54     4756.71    640.70 o   0.61609
   2   2  19      456.27        0.00    615.20 o   0.62245
   3   2  19       94.29      380.45    593.06 o   0.63245
   4   2  19      920.03      830.73    643.03 o   0.64589
  -3   3  19      972.64      222.14    657.10 o   0.64078
  -2   3  19     8905.92    12994.28   1008.57 o   0.63236
  -1   3  19     2102.47     1473.73    692.73 o   0.62754
   0   3  19     1421.84     1719.29    559.72 o   0.62641
   1   3  19      591.63     1534.69    530.91 o   0.62898
   2   3  19    10814.54    11810.55   1003.07 o   0.63522
   3   3  19     1270.08     2405.12    738.35 o   0.64501
  -2   4  19     3821.15     3943.57    819.63 o   0.64989
  -1   4  19      410.92        0.00    661.01 o   0.64520
   0   4  19     2759.00     4256.75    804.29 o   0.64410
   1   4  19     3699.47     4275.86    833.06 o   0.64660
  -1  -2  20     4664.99     5640.92    866.09 o   0.64573
   0  -2  20      886.51     1057.56    766.31 o   0.64467
   1  -2  20      720.23     2388.33    761.83 o   0.64721
  -2  -1  20      702.38      448.04    692.73 o   0.64293
  -1  -1  20     8900.00     8008.82    942.20 o   0.63823
   0  -1  20     1190.51     1521.27    576.01 o   0.63716
   1  -1  20     1128.03      998.28    674.17 o   0.63972
   2  -1  20     5694.11     5120.62    887.67 o   0.64590
  -3   0  20      213.07      486.27    695.00 o   0.64871
  -2   0  20    10412.16    11533.31    813.59 o   0.64043
  -1   0  20      638.19      339.31    544.18 o   0.63571
   0   0  20       91.84      496.26    512.06 o   0.63463
   1   0  20      472.26     1552.45    718.96 o   0.63721
   2   0  20      426.75      110.51    671.06 o   0.64341
  -2   1  20      703.53      952.76    561.26 o   0.64293
  -1   1  20     8907.26     9313.81    754.64 o   0.63823
   0   1  20     1191.67      448.94    533.71 o   0.63716
   1   1  20     1126.58     1216.43    684.55 o   0.63972
   2   1  20     5690.35     7912.09    948.36 o   0.64590
  -1   2  20     4666.25     4149.14    678.14 o   0.64573
   0   2  20      885.48      380.99    551.60 o   0.64467
   1   2  20      722.04      847.24    529.45 o   0.64721
 
